# Supplementary material for: A migrasome-related lncRNA signature predicts prognosis and immune response in hepatocellular carcinoma: Implications for biomarker discovery and therapeutic targeting
Source: Front Pharmacol. 2025 Aug 6;16:1581122. doi: 10.3389/fphar.2025.1581122 (PMC12364852; doi:10.3389/fphar.2025.1581122)
Supplement: Supplementary file 1 [file DataSheet1.zip]

Archive with 5 entries (5 files):
- Supplementary Table 4.docx
- Supplementary Table 1.xlsx
- Supplementary Table 2.xlsx
- Supplementary Table 3.xlsx
- Supplementary Figures.docx
