# Supplementary material for: A migrasome-related lncRNA signature predicts prognosis and immune response in hepatocellular carcinoma: Implications for biomarker discovery and therapeutic targeting
Source: Front Pharmacol. 2025 Aug 6;16:1581122. doi: 10.3389/fphar.2025.1581122 (PMC12364852; doi:10.3389/fphar.2025.1581122)
Supplement: Supplementary file 1 [file DataSheet1.zip › Supplementary Table 1.xlsx]

## Sheet: Sheet1
ITGB1
ITGA5
EOGT
CPQ
PIGK
NDST1
TSPAN4
EPCIP
PKD2
PKD1
TMX2-CTNND1
TSPAN4
