# Supplementary material for: A migrasome-related lncRNA signature predicts prognosis and immune response in hepatocellular carcinoma: Implications for biomarker discovery and therapeutic targeting
Source: Front Pharmacol. 2025 Aug 6;16:1581122. doi: 10.3389/fphar.2025.1581122 (PMC12364852; doi:10.3389/fphar.2025.1581122)
Supplement: Supplementary file 1 [file DataSheet1.zip › Supplementary Table 3.xlsx]

## Sheet: Sheet1
ID	TCGA-EP-A3RK-11A-11R-A22L-07	TCGA-DD-A1EJ-11A-11R-A155-07	TCGA-BC-A216-11A-11R-A155-07	TCGA-DD-A114-11A-12R-A131-07	TCGA-BC-A10T-11A-11R-A131-07	TCGA-BC-A10U-11A-11R-A131-07	TCGA-FV-A2QR-11A-11R-A213-07	TCGA-DD-A3A4-11A-11R-A22L-07	TCGA-DD-A3A5-11A-11R-A22L-07	TCGA-DD-A39X-11A-11R-A213-07	TCGA-DD-A39V-11A-11R-A213-07	TCGA-FV-A3R2-11A-11R-A22L-07	TCGA-DD-A11D-11A-12R-A131-07	TCGA-BD-A2L6-11A-21R-A213-07	TCGA-DD-A11B-11A-11R-A131-07	TCGA-DD-A39W-11A-11R-A213-07	TCGA-G3-A3CH-11A-11R-A22L-07	TCGA-DD-A118-11A-11R-A131-07	TCGA-DD-A1EE-11A-11R-A131-07	TCGA-EP-A26S-11A-12R-A16W-07	TCGA-DD-A3A6-11A-11R-A22L-07	TCGA-EP-A12J-11A-11R-A131-07	TCGA-BC-A10X-11A-11R-A131-07	TCGA-DD-A116-11A-12R-A26B-07	TCGA-BD-A3EP-11A-12R-A22L-07	TCGA-FV-A23B-11A-11R-A16W-07	TCGA-BC-A10W-11A-11R-A131-07	TCGA-DD-A11A-11A-11R-A131-07	TCGA-BC-A10Z-11A-11R-A131-07	TCGA-BC-A10Q-11A-11R-A131-07	TCGA-FV-A3I1-11A-11R-A22L-07	TCGA-DD-A113-11A-12R-A131-07	TCGA-DD-A11C-11A-11R-A131-07	TCGA-DD-A3A3-11A-11R-A22L-07	TCGA-DD-A1EC-11A-11R-A131-07	TCGA-DD-A1EB-11A-11R-A131-07	TCGA-DD-A119-11A-11R-A131-07	TCGA-DD-A1EL-11A-11R-A155-07	TCGA-DD-A1EI-11A-11R-A131-07	TCGA-BC-A10Y-11A-11R-A131-07	TCGA-ES-A2HT-11A-11R-A180-07	TCGA-DD-A3A2-11A-11R-A213-07	TCGA-BC-A10R-11A-11R-A131-07	TCGA-DD-A39Z-11A-21R-A213-07	TCGA-FV-A3I0-11A-11R-A22L-07	TCGA-DD-A1EH-11A-11R-A131-07	TCGA-BC-A110-11A-11R-A131-07	TCGA-DD-A1EG-11A-11R-A213-07	TCGA-DD-A3A1-11A-11R-A213-07
AC007390.1	0.0387	0.1265	0.0581	0.0801	0.0528	0.1106	0.189	0.1343	0.0686	0.0509	0.0736	0.0963	0.0938	0.1715	0.117	0.0108	0.1536	0.0902	0.1257	0.0417	0	0.1031	0.0623	0.1298	0.0812	0.1564	0.1035	0.1043	0.1199	0.1818	0.1291	0.1056	0.165	0.0559	0.0962	0.1328	0.0523	0.1676	0.0699	0.1889	0.1584	0.0671	0.1903	0.1745	0.0786	0.1289	0.0389	0.0121	0.0314
AC092376.2	0.0357	0.0417	0.0805	0.0952	0.0854	0.1226	0.0672	0.1241	0.0127	0.0282	0.0453	0.0127	0.1238	0.2476	0.0154	0.0699	0.0355	0.0167	0.0968	0.0289	0	0.1334	0.148	0.0461	0.015	0.1342	0.0425	0.0876	0.0664	0.024	0.1458	0.0366	0.1016	0.0516	0.1777	0.1115	0.0121	0.1377	0.0553	0.1122	0.045	0.0413	0.0931	0.0705	0.0605	0.0183	0.1678	0.0449	0.0145
AP000757.1	0.0335	0	0.1005	0.1487	0.0343	0.0287	0.1133	0	0.0712	0.0529	0.0319	0.6073	0.0696	0.1949	0.0434	0.0281	0.0665	0.0469	0.1088	0.0541	0	0.1071	0	0.0778	0.0422	0.1451	0.0896	0.197	0.0934	0	0.0745	0.0686	0.1429	0.1935	0.1071	0.0314	0.1357	0.2177	0.0778	0.2804	0.19	0.2323	0.0291	0.0283	0.102	0	0.0674	0.063	0.2037
AC107027.3	0.3106	0.7816	0.4344	0.6518	0.5636	0.4238	0.7324	0.956	0.3753	0.4016	0.4835	0.6023	0.484	0.6103	0.8602	0.5683	0.3503	0.5731	0.5047	0.5247	0.2899	0.3838	0.7795	0.3607	0.622	0.5994	0.4409	0.488	0.8268	0.8388	0.6282	0.4047	0.5722	0.5915	0.7975	1.0441	0.6151	0.7342	0.6448	0.6205	0.5339	0.3183	0.6496	0.4777	0.2438	0.5319	0.4828	0.4119	0.4122
AC005670.3	0.3042	0.42	0.257	0.5164	0.278	0.2912	0.4595	0.4921	0.2166	0.2636	0.1629	0.3968	0.2699	0.4221	0.3751	0.3763	0.3018	0.3761	0.5277	0.4843	0.1709	0.34	0.436	0.3383	0.4014	0.6267	0.2002	0.2453	0.3348	0.2587	0.5452	0.2327	0.3527	0.3029	0.494	0.4644	0.3141	0.3071	0.3703	0.6736	0.2819	0.3533	0.3281	0.2347	0.2399	0.2043	0.1663	0.1612	0.3017
AC109460.2	0.2246	0.1259	0.236	0.1329	0.0153	0.1669	0.152	0.3119	0.1433	0.1774	0.1139	0.3513	0.3577	0.6098	0.1941	0.0502	0.1486	0.1677	0.2433	0.0484	0	0.1437	0.0827	0.3013	0.1885	0.3632	0.2271	0.2092	0.2088	0.3166	0.2998	0.1379	0.1277	0	0.2234	0.2102	0.0303	0.2055	0.0695	0.2193	0.1698	0.1298	0.182	0.3292	0.1216	0.0921	0.1506	0.155	0
XPC-AS1	0.2199	0.0941	0.1375	0.1193	0.0625	0.0419	0.1377	0.0636	0.1039	0.1447	0.0697	0.2084	0.1903	0.4365	0.1267	0.1434	0.0364	0.1368	0.1389	0.1283	0	0.0586	0.1517	0.0945	0.1691	0.2328	0.1743	0.1527	0.3746	0.1599	0.4483	0.1625	0.2605	0.0529	0.2082	0.2287	0.099	0.2558	0.0756	0.2173	0.127	0.0953	0.212	0.2066	0.062	0.1409	0.172	0.1494	0.0446
AC019080.1	0.0957	0.1294	0.118	0.3096	0.07	0.1056	0.1157	0.1638	0.08	0.1026	0.0715	0.0802	0.1563	0.1591	0.0798	0.0917	0.1222	0.0766	0.2222	0.0829	0.0383	0.1203	0.0755	0.1217	0.241	0.154	0.0915	0.1056	0.0953	0.0826	0.1369	0.14	0.1604	0.0494	0.1385	0.1024	0.1178	0.1185	0.0847	0.1646	0.2262	0.1067	0.0475	0.0983	0.0903	0.1104	0.0413	0.0579	0.0333
AC022154.1	0	0	0.0277	0	0	0	0	0	0.0392	0	0	0.0786	0	0.0306	0	0.0309	0.0366	0.2064	0.0599	0.0894	0	0	0	0.1142	0	0.0639	0.0329	0.0271	0	0	0.041	0	0.0786	0	0	0.0345	0	0	0.0571	0.0772	0.0349	0.032	0.064	0.0624	0	0.085	0	0	0
FBXL19-AS1	0.0869	0.2087	0.1677	0.3305	0.0889	0.0639	0.4059	0.181	0.0924	0.1765	0.1653	0.1986	0.1289	0.4333	0.1609	0.1145	0.1848	0.0695	0.2622	0.0602	0.0463	0.0992	0.137	0.2402	0.1718	0.3871	0.1329	0.1734	0.2192	0.2374	0.1657	0.1652	0.3706	0.0896	0.2248	0.3369	0.1383	0.1882	0.1153	0.3247	0.3168	0.1399	0.0646	0.1679	0.1512	0.105	0.0749	0.1285	0.0604
AC245041.2	0.5497	0.5227	0.6629	1.0281	0.2009	0.623	2.6785	0.2863	0.1252	0.0775	0.4668	0.2931	0.2855	0.93	1.3232	0.3621	0.604	0.2748	0.606	0.1745	0.2382	0.1884	0.6773	1.0485	0.4201	0.5272	0.8056	0.2598	1.7699	0.4744	0.0873	0.1607	0.2093	0.3119	0.6694	0.147	0.4176	1.1201	0.5014	0.4519	0.3897	0.3574	0.3238	0.1826	0.7974	0.2717	0.2764	1.0531	0.3582
UCKL1-AS1	0.0408	0.0286	0.0511	0.0363	0	0.035	0.1382	0.0567	0.1448	0.0215	0.0388	0.1162	0.0141	0.0566	0.0353	0	0.0135	0.0572	0.1548	0	0	0.0653	0.0094	0.0948	0.1028	0.1415	0.0486	0.04	0.1392	0.0274	0.1211	0.0139	0.0581	0.0197	0.058	0.0127	0.069	0.0295	0.0316	0.114	0.0772	0.0472	0.0118	0.0691	0.0138	0.0209	0.0548	0.0897	0.0497
AC098484.4	0.1331	0.0829	0.111	0.1313	0.0606	0.0634	0.0667	0.2003	0.0629	0.0351	0.0703	0.2051	0.1229	0.4672	0.0767	0.062	0.1468	0.1035	0.1682	0.0359	0	0.071	0.051	0.1947	0.0372	0.141	0.0396	0.0761	0.1512	0.0596	0.2468	0.0454	0.1578	0.0641	0.0946	0.1662	0.015	0.1389	0.1145	0.0464	0.1398	0.077	0.1798	0.1001	0.0751	0.1024	0.0446	0.0975	0.018
AC114956.2	0.031	0.0543	0.0465	0.0275	0.0634	0.0798	0.1049	0.0969	0.0989	0.0122	0.0295	0.0992	0.0322	0.1031	0.1005	0.013	0.1077	0.0868	0.1007	0.1002	0	0.1487	0.0535	0.048	0.0195	0.1745	0.0415	0.0456	0.0864	0.0156	0.1034	0.0159	0.0661	0.0224	0.0495	0.0725	0.0785	0.056	0.06	0.0324	0.1318	0.0269	0.0538	0.0393	0.0315	0.0238	0.0156	0.0583	0.0189
AC127521.1	1.0188	0.4867	0.278	0.9865	0.2843	0.2383	0.9399	0.5788	0.2954	0.2927	0.2202	0.3951	1.0101	0.7313	0.1801	0.5436	1.011	0.3241	0.3009	0.2245	0.3025	1.1848	0.4793	0.3584	0.4663	1.043	0.3718	0.1021	0.2582	0.4662	0.7726	0.3792	1.0864	0.2676	0.2961	0.8235	0.1876	0.602	0.6451	0.5814	0.3939	0.6825	0.3216	0.1566	0.4232	0.6764	0.2329	0.3486	0.169
LINC00216	0.0436	0.061	0	0.0387	0.0446	0	0.2455	0.0454	0.0463	0.0688	0	0	0	0.2534	0	0.073	0	0.1829	0.283	0.0352	0	0	0.0601	0.0337	0	0.1509	0.0389	0.064	0.2024	0	0.1938	0	0.2787	0	0.0464	0.1223	0	0.0944	0.1348	0.1367	0.0823	0.0378	0.0756	0.0737	0.0442	0.067	0.0438	0.041	0
AL031600.1	0.086	0.1808	0.0646	0.6109	0.088	0.0738	0	0	0	0.068	0	0.2753	0.4468	1.0011	0	0.0721	0	0.2408	0.1398	0	0	0.1376	0	0.8657	0	0.1491	0.2302	0	0.3998	0.5197	0.2871	0.2642	0.367	0	0.0917	0.6442	0	0.1864	0.0666	0.09	0.244	0	0.3734	0.0728	0	0	0.1731	0.4048	0
PKD1P6-NPIPP1	0	0.0677	0.0121	0.0143	0	0.0691	0.0727	0.0504	0.0685	0.0382	0.0307	0.0516	0.0837	0.0536	0.0209	0.0676	0.016	0.0677	0.0524	0.013	0.015	0.0258	0.0334	0.0125	0.0203	0.014	0.0431	0	0.0449	0	0.1255	0	0.0344	0.163	0.0687	0.0453	0.0163	0.0116	0.0249	0.1349	0.0305	0.0699	0.0839	0.0545	0	0.0496	0.0162	0.0758	0
NRAV	1.0856	1.3559	1.2131	1.5606	1.1472	0.9513	2.2619	1.9787	0.7277	0.839	1.2457	1.4471	1.3483	1.5789	2.0342	1.1477	1.0773	1.5193	1.572	1.2869	0.7378	1.4151	1.4656	1.4796	2.5693	1.7582	0.9579	0.9977	2.1496	0.8435	0.9449	1.0507	1.1828	0.8182	1.9364	1.2812	1.6137	1.5254	1.2329	1.4198	2.844	1.0639	0.6965	0.9181	0.8867	1.2156	0.7951	0.8551	1.1194
MIR4453HG	0.425	0.607	0.2821	0.74	0.4684	0.3785	0.6636	1.1237	0.6083	0.3745	0.2488	0.8542	0.4415	0.951	0.2966	0.6031	0.2271	0.4804	0.7436	0.4226	0.2593	0.7058	0.4512	0.4049	0.5761	0.7364	0.3062	0.4327	0.79	0.5102	0.7818	0.2342	0.1395	0.6848	0.5226	0.7803	0.3146	0.3187	0.3796	1.0433	0.618	0.5811	0.3689	0.4838	0.4648	0.2513	0.6412	0.3846	0.2585
AC007216.4	0.0873	0.1834	0.0655	0	0.0893	0.0748	0.5904	0.0909	0.0928	0	0.166	0.2792	0	0.2901	0.1131	0	0.0866	0	0	0.0705	0	0.1395	0.0602	0.3377	0.1098	0.3024	0.3114	0.2566	0.2433	0.2636	0	0.1786	0	0	0.279	0.245	0	0.126	0.2026	0.3652	0.3299	0	0.1515	0.1476	0	0	0.2633	0.0821	0.2123
AL442003.1	0.0851	0	0.0639	0.0756	0	0.0365	0.096	0	0.0905	0.0336	0.0405	0	0.0442	0.1061	0	0	0	0.1787	0.0692	0.0688	0	0	0	0.0988	0.1072	0.0738	0.0759	0.0939	0.1583	0.0857	0.0947	0	0.2724	0	0	0.1992	0	0.0615	0	0.2227	0.0402	0.0369	0	0.108	0.0865	0.0327	0.0856	0.0401	0
AL358115.1	0.0166	0.0116	0.0374	0.0147	0	0.1425	0	0.0519	0.0177	0	0.0474	0.0177	0.069	0.0138	0	0.0279	0.0165	0.0232	0	0.0134	0	0	0.0229	0.0514	0.1464	0.072	0.1926	0.0244	0.0463	0.184	0.0185	0.051	0	0.024	0.0354	0.0155	0	0.024	0	0.0174	0.0157	0.0144	0.0577	0.0281	0	0	0.0334	0.0782	0.0404
NNT-AS1	2.4496	3.5211	1.8276	3.601	2.3129	1.4687	2.8175	3.7649	2.388	2.6837	1.8825	3.2934	2.8215	2.4792	2.0743	2.0597	1.9015	3.0648	2.9192	2.132	1.2183	4.2424	2.6346	2.4773	1.3163	3.8366	2.0975	2.4667	2.0679	1.908	3.2474	1.7816	2.5298	1.4701	2.9393	3.8826	2.7019	3.1072	2.2001	3.6205	2.773	3.2555	0.9808	2.2437	1.3186	2.2771	1.5953	1.3277	1.7159
AC067852.3	0	0.1583	0.0636	0.0752	0	0.1211	0.1593	0.1471	0.0601	0.0446	0.0537	0.0603	0.1174	0.5635	0.0732	0.0947	0.1402	0.1186	0.2754	0.1141	0	0.0452	0	0.1749	0.4978	0.1224	0.4284	0.3946	0.2626	0.0569	0.1257	0.2602	0.1205	0.1224	0.1806	0.0264	0.0859	0.2244	0.0656	0.266	0.1869	0.049	0.1962	0.0239	0.0861	0	0.1989	0.1063	0
HM13-IT1	0.2755	0.2896	0.1034	0.2446	0.282	0.2363	0.3107	0.5739	0.5859	0.2177	0.131	0.1469	0.2862	0.6869	0.1786	0.1155	0	0	0.4476	0.1113	0.6427	0.2203	0	0.1066	1.0403	0.4773	0.4915	0.3038	1.0243	0.4161	0.4596	0.423	0.8814	0.199	0.2936	0.2579	0	0.3979	0.1066	0.4324	0	0.3583	0.3587	1.2815	0	0.4236	0.4156	0.2593	0.5026
ANKRD10-IT1	1.7164	1.1167	1.886	3.6456	0.8155	1.7875	3.1105	1.4046	1.6294	0.8717	1.0494	2.0919	2.8654	7.846	1.7481	0.771	2.19	1.8874	3.7845	0.6438	0	1.4703	3.4685	2.8943	2.7004	4.5669	3.7184	2.7944	4.1591	2.5305	3.6134	2.5724	4.1836	0.3542	1.8943	3.6148	1.0557	1.638	1.2336	3.72	2.6652	1.2224	2.9796	2.592	0.498	1.7437	2.8976	1.7884	0.3728
AC027237.3	0.0416	0.2331	0	0.0369	0.0213	0.0535	0.0586	0.1191	0	0.0082	0.0198	0.0111	0.0432	0.2679	0.027	0.0436	0.0206	0.0146	0.0338	0	0.0194	0.0332	0.0143	0.0241	0.0262	0.045	0.0835	0.0459	0.0676	0	0	0.0319	0	0.1352	0.2659	0.0097	0.0105	0.0826	0.0483	0.0761	0.0197	0.018	0.0271	0.0088	0	0.04	0.0627	0.0587	0.0379
BX322234.1	0.0425	0.0477	0.0255	0.0604	0.0522	0.0365	0.2014	0.0797	0.0271	0.0336	0.0324	0.0907	0.0972	0.0283	0.0441	0.0356	0.0422	0.0952	0.1382	0.0412	0	0.0272	0.0587	0.0263	0.0428	0.1179	0.0607	0.0063	0.166	0.0171	0.0851	0.0174	0.0363	0.0123	0.0544	0.0318	0.0517	0.0798	0.0592	0.0712	0.0723	0.0442	0.0517	0.0503	0.0086	0.0261	0.0855	0.032	0.0207
AC025171.2	0.1346	0.1509	0.1481	0.2788	0.0827	0.1154	0.2934	0.1776	0.0668	0.0638	0.1366	0.4306	0.2423	0.798	0.1163	0.1204	0.187	0.0879	0.4811	0.2247	0.0167	0.2583	0.0867	0.1667	0.1242	0.4897	0.1841	0.2177	0.1668	0.0361	0.2495	0.1194	0.1914	0.0389	0.2677	0.21	0.1727	0.1167	0.1806	0.507	0.1272	0.1556	0.1947	0.1366	0.0182	0.1104	0.0541	0.1605	0.1201
AC026979.4	0.1817	0.1948	0.1444	0.2183	0.0985	0.0917	0.1206	0.1782	0.1705	0.0929	0.1424	0.171	0.1555	0.1777	0.0554	0.1345	0.1591	0.1347	0.1042	0.0864	0.0499	0.1026	0.1697	0.1407	0.2557	0.2408	0.1335	0.1336	0.0397	0.0431	0.1665	0.0985	0.1368	0.2162	0.1367	0.2202	0.1733	0.1467	0.24	0.3468	0.1415	0.1483	0.1206	0.226	0.0977	0.1397	0.1183	0.0402	0.182
STARD7-AS1	0.6445	0.6229	0.3252	0.9864	0.3867	0.2478	1.015	0.8218	0.4844	0.6233	0.5285	0.9007	0.8196	1.1268	0.5762	0.4566	0.4852	0.4355	0.9388	0.6643	0.2489	0.8174	0.3067	0.7397	0.5315	1.0012	0.4758	0.4657	0.6713	0.6601	0.8281	0.4663	0.7584	0.3853	0.7697	0.6657	0.3377	0.8507	0.9031	0.6976	0.9978	0.5877	0.4051	0.4981	0.6658	0.5382	0.5029	0.3033	0.6082
AC016026.2	0.099	0.0347	0	0	0	0.1698	0	0.0515	0	0.1173	0.0941	0.0528	0.1028	0	0.2566	0.0415	0.0982	0.0693	0.0804	0	0	0.0791	0.1366	0.0766	0	0.1286	0.0883	0.0364	0.092	0.1993	0.2752	0.1519	0.3166	0	0.1055	0.1853	0.0501	0.0357	0.0766	0.1036	0	0	0.3007	0	0	0.038	0.0995	0	0
NIPBL-DT	1.0389	0.9062	0.403	1.1229	1.0849	0.4425	0.6614	1.2366	0.6087	0.8431	0.3831	1.8917	0.5726	1.6917	0.6779	1.0903	0.9398	1.0386	0.8152	0.7194	0.3759	0.8024	0.5852	0.6674	0.7828	1.3224	0.8385	1.0185	1.248	0.5835	1.1948	0.5425	0.7838	0.8678	1.1146	1.9911	0.6157	0.9646	0.6126	1.7155	0.8483	0.7843	0.7791	0.6754	0.7823	0.5759	0.8814	0.3725	0.4642
AC011462.5	0.2195	0.1893	0.0887	0.1499	0.1037	0.1159	0.3808	0.3518	0.0359	0.1067	0.0964	0.4502	0.2105	0.3088	0.1094	0.1699	0.2179	0.0945	0.3018	0.1091	0	0.189	0.2447	0.0915	0.2976	0.1902	0.1506	0.1242	0.1256	0.238	0.169	0.1556	0.108	0.1708	0.036	0.2371	0.2737	0.1707	0.0915	0.4064	0.0958	0.1757	0.2785	0.0714	0.1372	0.1558	0.1019	0.2225	0.0616
LINC00839	0.0233	0.0163	0.0218	0.124	0.0238	0.035	0.1838	0.1213	0.0062	0.0276	0.0221	0.118	0.0968	0.0871	0.0226	0.0098	0.0289	0.057	0.123	0.0282	0.0435	0.1117	0.0121	0.0721	0.0513	0.116	0.0415	0.0514	0.0162	0.0352	0.0518	0.0179	0.0373	0.0589	0.1117	0.0327	0.0354	0.0168	0.0315	0.067	0.044	0.0505	0.0505	0.0197	0.0059	0.009	0.0059	0.0658	0.0921
NPTN-IT1	0.0215	0.1204	0.0161	0.1335	0.022	0.1658	0.0242	0	0.0457	0.017	0	0.1145	0.2008	0.3392	0.0835	0	0.0426	0.2104	0.1396	0.0694	0	0	0.1038	0.1663	0.2974	0.1675	0.2299	0.2053	0	0.1298	0.1433	0.044	0.0916	0	0.3433	0.1608	0.0653	0.1551	0.0166	0.0674	0.1421	0.0372	0.0559	0.1272	0.0436	0.0165	0.0216	0.1617	0
LINC00539	0.0681	0.0398	0.0255	0.1813	0.0697	0.0681	0.1408	0.0946	0.0121	0.0359	0.0108	0.1452	0.0707	0.4339	0.103	0.0761	0.0788	0.0477	0.0369	0.0642	0.053	0.1452	0.1096	0.0527	0.0429	0.1278	0.0709	0.0668	0.0422	0	0.1262	0.0116	0.0242	0.0164	0.1451	0.1062	0.069	0.1475	0.0791	0.1544	0.0965	0.0394	0.0887	0.0384	0.0922	0.0436	0.1141	0.0854	0.0138
AC011352.3	0	0	0	0	0	0	0.1865	0	0	0	0	0	0	0	0.1072	0	0	0	0	0	0	0	0.0571	0	0	0.0716	0	0	0	0	0	0	0	0	0	0.1548	0	0.0597	0	0	0	0.0717	0	0	0	0	0	0	0
RNF213-AS1	0.0372	0.0417	0.0447	0.1124	0.061	0.1214	0.084	0.0465	0.0634	0.0588	0.0354	0.1112	0.1238	0.161	0.0483	0.0437	0.037	0.0417	0.1089	0.0181	0.0765	0.1072	0.1645	0.0749	0.0562	0.1161	0.113	0.0548	0.1592	0.0825	0.0911	0.0457	0.0318	0.0538	0.1667	0.0837	0.0151	0.1022	0.0749	0.1091	0.0986	0.0452	0.0776	0.0693	0.0303	0.0229	0.0974	0.0701	0.0634
AL132989.1	0.7663	0.7158	0.7667	0.529	0.1743	0.2921	0.384	1.1528	0.6337	0.8744	0.3239	0.9987	0.7959	3.255	0	0.4283	0.5069	0.5958	1.1066	0.619	0.4767	0.1361	0.6462	0.8567	0.7501	1.2538	0.5316	1.1894	0.4748	0.8572	1.7044	0.6971	1.0895	0	1.8145	1.036	0.1725	0.9838	0.4613	1.4253	0.5633	0.4429	1.4041	1.8	0.1729	0.4582	1.4556	0.9615	0.1036
AL049869.2	0.0795	0.0557	0.0298	0.2117	0	0	0.0448	0.0414	0	0.0314	0	0	0.2064	0.0991	0	0	0.0394	0.0556	0	0.0321	0	0	0.1371	0.0308	0.1	0.1721	0.1773	0.0877	0.1477	0.04	0.1326	0	0	0	0.0847	0.0372	0.0403	0.0287	0.0615	0.2911	0	0	0.1035	0.2017	0.0807	0	0	0.0748	0
AC138207.4	0.3543	0.4965	0.5317	0.9435	0.2417	0	0.8656	1.5683	0.0942	0.1633	0.0842	0.8186	0.644	1.7668	0.1531	0.2228	0.4688	0.3719	0.4797	0.2862	0	1.3691	0.2445	0.4342	1.0033	0.5883	0.4477	0.4993	0.1921	0.1486	0.5582	0.0907	0.6926	0.2559	0.7236	0.6909	0.5085	0.597	0.457	0.4634	1.3395	0.2304	0.5894	0.3496	0	0.3178	0.8611	0.389	0.3232
L3MBTL4-AS1	0.024	0.1681	0.144	0.2343	0.221	0.0617	0.9198	0.1499	0	0.0569	0.0685	0.2559	0.1246	0.8176	0.0622	0.1207	0.0714	0.1343	0.1559	0.0969	0	0.0384	0.1821	0.0929	0.0906	0.0831	0.214	0.1764	0.2676	0	0.0801	0.0737	0.1023	0.2426	0.1278	0.1347	0.1944	0.104	0.1114	0.4519	0.1134	0.1872	0.2499	0.0203	0	0.0553	0.2172	0.1129	0.0875
AL157838.1	0.0784	0.0961	0.103	0.1218	0.0802	0.2185	0.0442	0	0.0625	0.0619	0.1305	0.0418	0.224	0.391	0.1016	0.0493	0.0195	0.192	0.1274	0.1583	0.0549	0.094	0.2299	0.1062	0.2467	0.1189	0.2098	0.2018	0.419	0.3157	0.2616	0.1806	0.2926	0.0283	0.3759	0.1468	0.0596	0.0708	0.0455	0.2256	0.1112	0.068	0.5614	0.1823	0.1194	0.0904	0.3154	0.1107	0.0477
AC092614.1	0.1618	0.1512	0.1215	0.431	0.2208	0.0463	0.3042	0.281	0	0.2131	0.1539	0.0575	0.056	0.1345	0.0699	0.0452	0.0535	0.0755	0.1753	0	0	0.3451	0.335	0.1253	0.2037	0.1869	0.0481	0.1983	0.3009	0.1086	0.42	0	0	0.0779	0.4024	0.5555	0	0.2727	0.2088	0.508	0.204	0.3274	0.1873	0.0456	0.0548	0.1244	0	0.1523	0
AC244153.1	0.5108	0.9361	0.3833	0.4534	0.9651	0.2022	1.285	3.397	0.1671	0.683	0.5232	0.461	0.8163	0.8165	0.7131	0.4283	0.5459	0.6049	0.9576	0.4444	0.3667	0.5027	0.3525	0.6083	0.3957	1.668	0.5608	0.52	0.5844	0.3561	0.4807	0.2011	0.419	2.0434	0.5025	0.5885	0.8359	0.7095	0.882	0.4523	0.78	0.477	0.3752	0.5982	0.1596	0.4834	1.0275	0.2958	1.5294
AL731533.2	0	0.1783	0.191	0	0	0	0.3827	0.0884	0	0	0	0.2714	0	0.141	0.22	0	0	0	0	0	0.0792	0	0.1756	0	0	0.2205	0	0	0.7886	0	0	0.0868	0	0	0	0	0	0.0613	0.0657	0.0888	0.0802	0	0.1473	0	0.0862	0.0652	0.0853	0.3194	0
AC026356.1	0.0723	0.1519	0.0814	0.1604	0.1479	0.2789	0.4482	0.2635	0.0768	0.0285	0.1031	0.0771	0.3003	0.4205	0.0937	0.0303	0.1435	0.0506	0.1761	0.146	0.0674	0.0578	0.2992	0.028	0.091	0.2818	0.2579	0.4251	0.7389	0.0728	0	0.2959	0.1541	0.1566	0.4236	0.3044	0.2197	0.1566	0.1399	0.2269	0.2049	0.094	0.2509	0.2139	0.0367	0.2223	0.1817	0.136	0.044
AC008119.1	0	0.0432	0.0308	0.1276	0.0841	0.0176	0.0695	0	0	0.0162	0	0	0.128	0.1024	0	0.0172	0.1019	0	0.1001	0	0	0.0657	0.0425	0.0477	0.0258	0.0712	0.0916	0.0755	0.0763	0.0207	0.0228	0.0631	0.0876	0	0.0219	0.0577	0.0208	0.1038	0.0159	0.1074	0.0194	0	0.0356	0.0521	0.0417	0.0316	0.0413	0.0387	0
PSMD6-AS2	0.1997	0.1259	0.0749	0.1063	0.0204	0.0685	0.0675	0.1248	0.0212	0.0789	0.038	0	0.1452	0.3319	0.0518	0.0502	0.1387	0.0838	0.0973	0.129	0.0186	0.0639	0.0413	0.2318	0.1759	0.2768	0.0891	0.2496	0.0186	0.1809	0.3109	0.1022	0.1703	0.0288	0.0851	0.1121	0.0405	0.1009	0.0773	0.1045	0.2265	0.0519	0.104	0.1182	0	0.0307	0.1406	0.1315	0.0486
AL031717.1	0.1736	0	0	0	0	0	0	0	0	0.0686	0	0.0926	0.1803	0.1443	0.1125	0	0	0	0	0	0	0	0.1198	0	0.2185	0.1504	0	0.1276	0.1613	0.1748	0	0.0888	0.1851	0	0	0.1625	0	0.1254	0.0672	0.1816	0.082	0	0.1507	0.1468	0	0	0	0.1634	0
AC024075.1	0.4491	0.3776	0.4044	0.3189	0.0919	0.077	1.4179	0.3742	0.191	0.5676	0.0854	0.4789	0.0933	1.0451	0.6985	0.4519	0.4457	0.1257	0.5837	1.0158	0	0.1436	0.3719	0.8342	0.6783	1.2449	0.2404	0.1981	0.4174	0.1809	1.6982	0.2758	0.5747	0	1.8185	0.7566	0	0.2595	0.2781	0.9398	0.1698	0.5451	0.2339	1.1394	0.0912	0.1381	0.1807	0.0845	0.3277
FAM111A-DT	0.5646	0.4918	0.3893	1.9097	0.3279	0.2617	0.6194	1.3032	0.3082	0.6027	0.3628	0.6021	0.7766	1.4964	0.5933	0.4734	0.4543	0.3417	1.0907	0.3082	0.2136	1.0491	0.7054	0.6141	0.5185	1.3879	0.3675	0.4936	0.5531	0.338	0.6958	0.3904	0.4881	0.4629	0.5853	0.6427	0.5255	0.8375	0.6259	0.4789	1.2403	0.4895	0.3311	0.271	0.2169	0.5161	0.3683	0.4164	0.3897
AC004263.2	0.1461	0.1901	0.1566	0.2223	0.0641	0.2864	0.2824	0.2391	0.0888	0.0659	0.1191	0.2893	0.3685	0.8152	0.1352	0.1225	0.0621	0.1752	0.2034	0.1012	0.0389	0.0667	0.1008	0.3554	0.2364	0.3796	0.6329	0.2301	0.834	0.2311	0.3946	0.1922	0.178	0	0.2224	0.1953	0.1691	0.3316	0.0969	0.7424	0.1578	0.0905	0.3441	0.3177	0.0848	0.0963	0.4198	0.1375	0.1015
LINC02035	0.8866	0.502	0.3629	0.9937	0.4216	0.5223	1.0704	1.595	0.457	0.8136	0.3407	1.2129	0.6512	1.9948	0.6268	0.5256	0.6488	0.376	1.0912	0.7018	0.1755	0.7733	0.55	0.7833	0.7327	1.73	0.5752	0.6848	0.5577	0.541	1.1155	0.4125	0.8022	0.9055	1.336	0.8634	0.6713	1.1642	0.5961	1.2275	0.9057	0.9472	1.0416	0.6362	0.4547	0.5026	0.7566	0.4467	0.6209
PAXIP1-AS2	1.1597	1.4665	0.7294	2.1569	0.7573	0.521	1.1458	1.3517	0.9982	1.2739	0.9454	0.8599	1.5087	1.3724	1.0022	1.4679	1.2112	1.2907	2.0188	1.0038	0.3092	1.307	1.2347	1.0986	1.4666	1.6984	0.7882	1.2344	0.8931	1.0064	2.0146	0.797	1.2603	1.0929	1.2123	2.1038	1.1804	1.2483	1.2994	1.4734	1.472	1.0821	1.2751	1.0368	0.83	0.7345	0.511	0.8835	0.3291
AC010761.3	0	0.1377	0	0.0872	0	0.0843	0.3324	0.2047	0	0.1553	0.0935	0	0	0.4084	0.2548	0	0.1951	0.8253	0.1597	0	0	0.3143	0	0.3043	0.3711	0.3405	0.1753	0.1445	0.274	0.3958	0.6558	0.2012	0.4192	0	0.7331	0.368	0	0.4968	0.3043	0	0.1858	0	0.6824	0.4156	0.0998	0	0.0988	0.0925	0
AC008735.1	0	0.1714	0.0459	0.1086	0	0.0524	0	0	0.065	0	0.0582	0.1304	0.2541	0.3557	0	0.0513	0.182	0.0856	0.0993	0	0	0	0	0.142	0.3078	0	0.1636	0.045	0.0568	0.0616	0.408	0	0	0.265	0.0652	0.0572	0	0.0442	0.0947	0.128	0.1734	0	0.1592	0.0517	0.0621	0.047	0.0615	0.1151	0
AP001372.2	2.0261	1.709	1.3137	1.8683	0.8254	0.3711	1.6192	2.1718	1.1712	1.6939	0.898	1.7202	1.7981	1.5859	1.2749	1.8638	1.2689	1.6518	1.7258	1.1283	0.6608	2.6108	1.7103	2.4361	1.2379	2.0279	0.9476	0.8099	0.8776	0.4951	2.0784	0.604	1.7201	0.9945	1.7398	1.6019	1.2754	1.5343	1.2941	1.5848	1.9894	1.8078	0.5634	1.7135	0.3196	1.1796	0.4155	0.722	0.9092
LINC00294	2.8777	1.8812	1.7365	2.4096	1.761	2.0736	3.2616	3.2909	1.8138	2.5078	1.5237	3.322	1.4792	2.8356	1.8651	1.2313	2.2817	0.955	2.7233	1.2463	1.2735	1.2571	1.5046	1.7108	2.1844	2.4929	1.9452	1.4615	2.7022	1.4786	1.9798	1.6245	1.4236	2.4856	3.0191	2.0271	1.653	2.089	1.3203	3.4611	2.8742	1.9548	2.8712	1.8566	1.0394	1.9501	1.4769	1.6473	1.4253
AC004771.4	0	0.1268	0	0.0803	0	0	0	0	0	0	0	0	0.094	0.1504	0.1173	0.0759	0.0898	0	0.294	0	0	0	0.1249	0.1401	0	0	0	0.1996	0	0	0	0	0	0	0.0964	0	0	0	0	0	0.0855	0	0	0	0	0	0	0.0852	0
AC109587.1	0.0393	0.1284	0.0982	0.1511	0.0804	0.146	0.2657	0.2454	0.1253	0.0724	0.0498	0.2373	0.2448	0.1523	0.0339	0.1098	0.1169	0.1283	0.1489	0.0952	0.0367	0.1256	0.1084	0.0811	0.2636	0.0794	0.2452	0.2214	0.2433	0.145	0.1165	0.2278	0.1396	0.2458	0.1674	0.1838	0.0398	0.1324	0.0912	0.1644	0.1485	0.1021	0.1704	0.0886	0.0665	0.0604	0.1712	0.1478	0.1274
AC129510.1	0.1767	0.1238	0.0663	0.3137	0.0904	0.1516	0.0996	0	0.0939	0.2094	0.084	0.1885	0.1836	0.4406	0.2291	0	0.0877	0.1237	0.2871	0	0	0.1413	0	0	0.5561	0.0765	0	0.2599	0.4927	0	0.1965	0.0904	0.1884	0	0	0.0827	0	0.3191	0.0684	0.0925	0.0835	0.0766	0.0767	0.0747	0	0.0679	0	0.2495	0.3224
AL031282.2	0.1062	0.0812	0.0507	0.1114	0.0296	0.0911	0.0653	0.1408	0.0513	0.0992	0.1469	0.1133	0.0702	0.3852	0.1252	0.1052	0.1341	0.027	0.2196	0.0468	0.0451	0.0772	0.0466	0.1121	0.158	0.1004	0.0689	0.071	0.1077	0.1069	0.2685	0.0791	0.0206	0.1116	0.1029	0.1356	0.0978	0.1116	0.0598	0.2122	0.0913	0.0753	0.0419	0.049	0.0686	0.0668	0.0388	0.0636	0.0117
AC145098.1	0.113	0.475	0.2544	0.7021	0	0.0969	0.3822	0.4708	0	0.0893	0.1075	0.1205	0.8216	0.5635	0.1465	0.1895	0.1121	0	0.9179	0.3651	0	0.5421	0.1559	0.1749	0.1422	0.1958	0.4032	0.8308	0.21	0.1138	0.2513	0.1157	0	0.4897	0.2408	0.2115	0.1145	0.4896	0.0875	0.5911	0.7476	0	0.4904	0.1911	0.1147	0	0	0	0
AL050343.2	0.1078	0.2267	0.1012	0.0957	0.0276	0.0694	0.1216	0.0842	0.086	0.1065	0.0256	0.0863	0.112	0.3585	0.1398	0	0.1605	0.1132	0.1314	0.0218	0.0252	0.1293	0.1302	0.1252	0.1018	0.2803	0.1443	0.0595	0.0752	0.19	0.2998	0.2759	0.1725	0.0779	0.1149	0.0757	0	0.2142	0.1461	0.2539	0.1019	0.1402	0.2574	0.1368	0.0821	0.0207	0.3254	0	0.0656
AC007881.4	0.3861	0.0301	0.0644	0.1904	0	0.1104	0.1451	0.1341	0.0912	0.2034	0.0408	0.0458	0.1783	0.4279	0.0556	0	0.1277	0	0.1394	0.104	0	0.1372	0.0296	0.8634	0.162	0.2973	0.1148	0.0631	0	0	0.8589	0.0439	0.366	0	0.1829	0.0803	0	0.1859	0.0332	0.1796	0.1217	0.0372	0.2234	0.508	0.1307	0.1649	0.4315	0.2019	0
AC004943.2	0.2653	0.1272	0.1833	0.4895	0.1286	0.1317	0.37	0.2908	0.2004	0.1765	0.1925	0.2457	0.2103	0.3133	0.2534	0.1522	0.1663	0.0782	0.3062	0.1635	0.1368	0.3349	0.2457	0.2486	0.1406	0.2903	0.1993	0.1642	0.2206	0.1125	0.1708	0.1858	0.268	0.1714	0.1711	0.2352	0.1627	0.2168	0.2431	0.3141	0.4289	0.1513	0.1091	0.1771	0.1843	0.1771	0.0772	0.1314	0.1868
Z92544.1	0.0276	0.0773	0.0414	0.0367	0.0424	0.0237	0.0934	0.0862	0.0293	0.0218	0.0131	0.1177	0.0287	0.1147	0.0715	0.0463	0.0822	0.0193	0.0897	0.0334	0	0.0441	0.019	0.0854	0.1216	0.0717	0.1231	0.0406	0.0641	0.0834	0.0921	0.0141	0	0	0.0441	0.0129	0.014	0.1096	0.0854	0.0722	0.0522	0.0239	0.0599	0.035	0.028	0.0212	0.0278	0	0.0336
AC138035.1	0.0267	0	0.02	0.0947	0.0273	0.0229	0.1203	0.0556	0.0284	0	0	0	0.0277	0.0887	0.0346	0.0447	0.0265	0.112	0.0433	0	0	0.0427	0.0736	0.0207	0	0	0.1904	0	0.0496	0	0.1187	0.0273	0.1138	0.0385	0.199	0.0749	0.027	0.0385	0.0826	0.0558	0	0.0925	0.0926	0	0.0813	0.0205	0	0.0502	0
AC016705.2	0.0365	0.0426	0.0046	0.1133	0.0373	0.0625	0.2604	0.2342	0.0323	0.048	0.0231	0.0907	0.101	0.1717	0.126	0.0561	0.0483	0.068	0.1382	0.0442	0.0454	0.0777	0.0797	0.0517	0.1759	0.179	0.0542	0.1072	0.209	0.0734	0.0406	0.0809	0.0648	0.0615	0.1554	0.0626	0.1231	0.1317	0.1505	0.1081	0.0804	0.0263	0.0422	0.0411	0.0185	0.0607	0.0244	0.0572	0.0517
AC122129.1	0.054	0.0947	0.0406	0.1439	0	0.0695	0.0914	0.0563	0.0575	0	0.0257	0.0864	0.0281	0.2021	0.1051	0.068	0.0268	0.1513	0.0439	0.0873	0.0504	0.0432	0.0559	0.0837	0.3401	0.1873	0.0482	0.0596	0.0251	0.2176	0.2404	0.0277	0.1729	0	0.144	0.0759	0	0.1171	0.0836	0.1131	0.0255	0.0234	0.2111	0.1371	0	0.0415	0.0543	0	0.0657
LINC00265	0.067	0.0469	0.0453	0.1368	0.0617	0.0402	0.2795	0.2931	0.0285	0.0476	0.0701	0.2287	0.1392	0.4622	0.0782	0.0674	0.1197	0.0844	0.381	0.0595	0.0063	0.0643	0.0971	0.1037	0.1518	0.267	0.1913	0.133	0.1744	0.0405	0.1341	0.096	0.1286	0.0774	0.1357	0.2822	0.0407	0.1307	0.1296	0.1192	0.323	0.0523	0.0756	0.0907	0.0408	0.0515	0.0606	0.0946	0.0081
LINC00342	0.3137	0.3356	0.428	0.8808	0.1693	0.5967	1.2604	0.2732	0.1698	0.2658	0.1248	1.0461	0.5687	1.9765	0.207	0.1004	0.1868	0.3512	0.8246	0.1244	0.0692	0.1368	0.362	0.4679	0.8685	0.7707	0.9106	0.3858	2.9683	0.5799	0.6343	0.2802	0.45	0.1648	0.474	0.363	0.156	0.4407	0.1633	0.3342	0.8894	0.2522	0.7524	0.3665	0.278	0.2017	0.4416	0.7675	0.1318
AL157392.3	0.2483	0.1282	0.1446	0.2262	0.1036	0.1373	0.1842	0.2416	0.1876	0.1394	0.0808	0.324	0.1866	0.6	0.2244	0.1397	0.1913	0.2103	0.2388	0.161	0.0701	0.0992	0.1848	0.2529	0.2344	0.4528	0.1661	0.221	0.2793	0.2302	0.2434	0.1438	0.2926	0.0991	0.3829	0.2568	0.0827	0.217	0.1441	0.3828	0.1976	0.1756	0.2297	0.326	0.0962	0.1507	0.1676	0.1998	0.0954
AC004067.1	0.2102	0.2454	0.1051	0.4975	0	0.1202	0.474	0.3648	0	0.0553	0.2665	0.2241	0.2911	0.4658	0.2724	0	0.139	0.2941	0.3415	0	0.1308	0.112	0.1934	0.2169	0.3527	0.1821	0.5	0.0515	0.1953	0.3527	0.2338	0.2868	0	0.3036	0.0747	0.1311	0.4258	0.253	0.1084	0.1466	0.3973	0.1215	0.304	0.0592	0	0.0539	0.0705	0.1978	0.0852
AC009090.6	0.0696	0.117	0.1149	0.2223	0.057	0.1193	0.0785	0.058	0.0592	0.077	0.0794	0.1632	0.1879	0.5667	0.0902	0.0117	0.1795	0.0779	0.2261	0.0225	0.013	0.0223	0.1632	0.1939	0.1226	0.2893	0.0993	0.2046	0.0647	0.056	0.2476	0.0855	0.2671	0	0.1631	0.1433	0.0564	0.1106	0.0539	0.2766	0.171	0.0483	0.1691	0.1883	0.0424	0.0428	0.154	0.131	0.0339
CHROMR	0.1837	0.3453	0.2488	0.855	0.11	0.196	0.5102	0.4526	0.081	0.2159	0.2003	0.4204	0.4142	0.6442	0.2323	0.1803	0.3601	0.1881	0.3931	0.2316	0.1003	0.2866	0.3061	0.2844	0.2368	0.4929	0.1998	0.2075	0.2873	0.2481	0.284	0.1467	0.258	0.3106	0.4153	0.3816	0.2269	0.3947	0.2947	0.3375	0.6691	0.2175	0.2294	0.2576	0.1137	0.2411	0.2478	0.2656	0.1253
AC009121.2	0	0	0.0336	0.1193	0	0	0	0	0	0	0	0.0478	0	0	0	0	0	0	0	0	0	0	0	0.0347	0	0.0388	0	0	0	0	0	0	0	0	0	0	0	0	0	0	0	0	0	0	0	0	0	0.0843	0
AC008735.4	0.3226	0.1695	0.1816	0.5012	0	0.0692	0.0909	0	0.1715	0	0	0.172	0.5027	0.6033	0	0.2029	0.4002	0	0.6552	0.1303	0	0.3869	0.1113	0.6243	0.203	0.0699	0	0.1779	0.1499	0.5685	0.628	0.0826	0.344	0	0.5157	0.0755	0.1634	0.3495	0.1249	0.5064	0.4574	0.0699	0.35	0.6139	0.1638	0.124	0.1622	0.1518	0
NR2F2-AS1	0.042	0.0622	0.0631	0.1533	0.0287	0.0921	0.1316	0.2723	0.0596	0.0553	0.0755	0.1295	0.131	0.2251	0.1453	0.0626	0.0927	0.0653	0.0834	0.1094	0.0436	0.112	0.1772	0.0831	0.0705	0.2589	0.0791	0.0893	0.1649	0.1222	0.161	0.1673	0.1792	0.1821	0.1891	0.0918	0.0899	0.1416	0.0867	0.1759	0.1721	0.0688	0.0851	0.1027	0.0522	0.079	0.0282	0.145	0.1022
AC133550.3	0	0.0632	0	0.08	0.2768	0.3092	0.2033	0.3756	0.0958	0	0	0.2884	0	0.2997	0	0	0.2684	0.2523	0.4394	0.0728	0.0841	0.1441	0.1866	0	0	0.2343	0	0.0663	0.2514	0.0908	0.3008	0	0	0.2604	0.0961	0.1688	0	0.1302	0.0698	0.0943	0	0.0782	0.0782	0.1525	0	0.1386	0.0907	0.1697	0.3289
AC005154.4	0.2665	0	0	0.1183	0	0	0	0	0	0.1053	0	0	0	0.5538	0.1727	0	0	0	0	0	0	0	0	0.3094	0.1677	0	0	0.098	0.1239	0	0.2964	0.1364	0.2842	0	0.142	0	0	0.0962	0.1031	0	0.126	0	0	0.1127	0	0	0	0	0
AC007622.2	0.0257	0.018	0.0385	0.0683	0	0.088	0.0289	0.0267	0.1364	0.0811	0	0.0274	0.0533	0.064	0	0	0.0764	0.0359	0.0417	0.0207	0	0	0	0.0199	0.0969	0.0445	0.1374	0.0377	0.0477	0.0258	0.0856	0.0525	0	0.0741	0.1367	0.0721	0	0.0185	0.0199	0.1343	0.0485	0	0.0223	0.1519	0.0782	0.0197	0.0774	0.0725	0
AC138028.6	0.0331	0.1159	0	0.1469	0	0.0851	0.2612	0.1379	0.0352	0	0.0944	0.0353	0.0344	0.22	0.0429	0	0.1642	0	0.1613	0.0535	0.0309	0.0529	0.0228	0.0512	0.4581	0.2867	0.059	0.1216	0.1845	0.0666	0.0368	0.1693	0.0706	0.0478	0.141	0.0929	0.067	0.1195	0	0.0346	0	0.0574	0.0862	0.056	0	0.1018	0.0666	0.0934	0
OIP5-AS1	16.9336	12.499	10.1226	19.3074	9.7381	10.2481	15.5948	13.3126	10.8002	11.9928	9.3665	14.0474	10.6961	12.8646	10.4682	12.3748	12.3731	15.8302	14.4975	12.1451	6.1245	12.9572	15.9114	13.2029	14.2315	14.1698	10.8114	16.1691	9.6712	10.8701	15.6186	11.7393	15.8044	7.5965	16.931	25.2056	14.3592	15.1413	15.3224	17.2641	10.4641	10.6955	11.0168	9.0911	8.8257	13.3069	9.2119	5.7903	5.8456
UBE2Q1-AS1	0	0.0795	0	0.2015	0	0.2921	0.128	0	0	0.0897	0.2159	0.2421	0.1179	0.0943	0	0.0952	0.1127	0.1589	0.5533	0	0	0	0.0783	0.1757	0	0.1967	0.1013	0.0835	0.211	0.3429	0.2525	0	0	0	0	0	0	0.082	0	0.2375	0.1073	0	0	0.384	0	0.0873	0.1142	0.1068	0
AC009120.3	0.2868	0.2009	0.0717	0.3394	0.0978	0.082	0.4312	0.2987	0.1016	0.0755	0.2728	0.3058	0.1986	0.7151	0.1239	0.0802	0.0949	0	0.1553	0	0	0.1529	0.066	0.148	0.361	0.3312	0.3411	0.0703	0.0888	0.385	0.8506	0.1957	0.2039	0	0.6112	0.3579	0.0968	0.069	0.222	0.4001	0.0904	0.0829	0.3319	0.0808	0.2912	0.3675	0.1923	0	0.1163
ERVK13-1	0.5347	0.3866	0.2568	0.5126	0.1313	0.3925	0.4293	0.3386	0.2956	0.3717	0.2482	0.5383	0.7109	0.4906	0.1719	0.2295	0.3311	0.455	0.4378	0.1279	0.0718	0.13	0.307	0.5132	0.4522	0.6373	0.5952	0.4969	0.6838	0.6675	0.7279	0.4903	0.5109	0.2595	0.3099	0.3243	0.182	0.6055	0.2549	0.7787	0.4771	0.3375	0.7611	0.5498	0.1998	0.2499	0.7485	0.3341	0.2185
AC011476.3	0.0714	0.1	0.0803	0.0634	0.0365	0.3673	0.0805	0.1487	0.0759	0.0564	0	0.0381	0.1483	0.1483	0.1851	0.0299	0.0708	0.1998	0.174	0.0865	0	0.0571	0.1478	0.0829	0.3594	0.4019	0.4457	0.0525	0.2986	0.0359	0.2382	0.1096	0	0.0516	0.1141	0.1336	0	0.1547	0.1657	0.0747	0.2024	0.0928	0.1549	0.1509	0.1812	0.0549	0.1795	0.1344	0
AC060766.7	0.0405	0.2268	0.0911	1.2211	0.207	0.2082	0.1369	0.1264	0.2151	0.0959	0.0385	0.2158	0.2522	0.3363	0	0.1018	0.1606	0	0.3287	0.0327	0.4153	0.7764	0.2234	0.1879	0.2546	0.4557	0.0722	0.3272	0.0752	0.0407	0.315	0.0828	0.0863	0.2338	0.1725	0.0757	0.164	0.263	0.0313	0.1693	1.262	0.2105	0.0351	0.1027	0.2465	0.1244	0.1628	0.0762	0.0984
AL133367.1	0.0483	0.0507	0.0272	0.1071	0.0247	0.0207	0.0544	0.1257	0.0257	0.0954	0.0344	0.1673	0.0502	0.3411	0.0156	0.0607	0.0359	0.1351	0.2353	0.0488	0	0.1158	0.0666	0.1495	0.076	0.1987	0.0646	0.0355	0.101	0.0729	0.0805	0.0618	0.0257	0.0523	0.1158	0.1017	0.0489	0.0872	0.0747	0.1389	0.1255	0.0942	0.0629	0.051	0.0368	0.0557	0.0121	0.0454	0.0294
AC013486.1	0	0.0245	0.0263	0.1398	0.0179	0.015	0.0789	0.0729	0	0	0.0333	0.0933	0.1636	0.0873	0.0227	0	0.0347	0	0.0853	0	0	0	0.0362	0.0271	0.0441	0.091	0.0468	0.0515	0.0651	0.0529	0.0389	0.0358	0.112	0	0.0186	0.0164	0	0.0253	0.0406	0.0916	0.0827	0.0152	0.0608	0.074	0.0533	0.0135	0.088	0.1153	0
AC066613.1	0.0149	0.0209	0.0673	0.0663	0.0153	0.0256	0.0506	0.0623	0.0477	0.0472	0.0284	0.1435	0.1087	0.4721	0.0581	0.0627	0.1187	0.0628	0.0971	0.0483	0	0.0239	0.0619	0.1735	0.0376	0.1165	0.1067	0.0769	0.0972	0.0903	0.133	0.0612	0.1275	0	0.1115	0.028	0.0303	0.1187	0	0.0626	0.0706	0.013	0.1946	0.0506	0.0304	0.0804	0.0451	0.0985	0
AC090559.1	0.7529	2.1336	1.3309	3.5644	0.976	0.5022	3.8487	3.8165	0.338	0.846	1.0344	2.391	2.0682	8.0237	0.4771	1.3608	1.9593	2.1777	2.528	1.568	0.0468	1.7658	1.3623	1.3857	1.4109	2.7249	1.403	2.4727	0.9952	0.6907	1.9167	0.9076	1.7485	3.1178	3.6728	2.1455	2.2882	1.6071	1.6058	2.5034	1.5972	0.9864	3.1224	0.5518	0.5777	0.9261	1.2116	2.11	1.3024
AC005104.1	0.111	0.311	0.0833	0.3939	0	0.2855	0.2502	0.5778	0.3539	0.263	0	0.2366	0.3457	1.1988	0.2876	0	0.4404	0.4658	0.9013	0	0.2071	0	0.3828	0.6011	0.1396	1.1534	0.4949	0.4895	0.1031	0.782	0.3702	0.4542	0.2366	0	0.7094	0	0.1124	0.3205	0	0.5804	0.5243	0	0.5778	0.7506	0.2253	0.2559	0.4463	0.4177	0
LINC00909	1.4138	1.9939	0.6461	2.0112	1.2985	0.7151	2.003	3.2944	1.2913	1.8687	0.8361	2.165	0.9414	2.2522	0.8811	1.5654	1.3671	1.3572	2.0172	1.0909	0.6935	1.5072	1.2007	1.9011	1.0152	2.0963	0.857	0.8863	1.1793	1.0767	2.3789	0.9276	1.6236	1.9114	2.2792	2.3074	0.8997	1.6887	1.5151	2.1336	1.7646	2.0744	1.1485	1.2953	0.7639	1.0869	1.0847	1.2367	1.1354
AC034213.1	0.0392	0	0.0294	0.0348	0	0	0	0	0	0	0	0.5439	0.0815	0	0.0509	0	0	0	0.0637	0	0	0	0	0	0	0.034	0.07	0	0	0.0395	0	0	0	0	0	0	0.0397	0	0	0	0.1854	0	0.0341	0	0	0.0603	0	0	0.0954
NRSN2-AS1	0.2111	0.3341	0.2171	0.3886	0.176	0.181	0.6082	0.4397	0.1995	0.1915	0.0967	0.2084	0.2842	0.4093	0.2331	0.1049	0.2327	0.2626	0.3048	0.1579	0.073	0.3625	0.232	0.2602	0.1771	0.4402	0.2301	0.1322	0.3996	0.1023	0.1391	0.168	0.1167	0.2146	0.3082	0.439	0.2376	0.4855	0.3146	0.3272	0.6133	0.1627	0.2171	0.1388	0.135	0.1683	0.2201	0.1619	0.2377
AC010973.1	0	0	0	0	0.0982	0	0	0.1	0	0	0	0	0	0.0798	0	0	0	0	0.1559	0	0	0	0	0	0	0	0	0	0.0892	0	0.3202	0	0	0	0	0.1797	0.0972	0	0	0	0.0907	0	0	0.0812	0	0	0.0965	0	0
AC087477.2	0.3393	0.228	0.1403	0.3257	0.3047	0.2731	0.4372	0.375	0.1178	0.1586	0.079	0.6055	0.187	0.5639	0.2423	0.1103	0.2474	0.2519	0.2587	0.2964	0.1292	0.3875	0.3726	0.2036	0.2614	0.4198	0.2656	0.0814	0.3668	0.2649	0.2464	0.1984	0.2363	0.6901	0.2951	0.1879	0.0912	0.29	0.1393	0.7027	0.3599	0.2761	0.1082	0.1581	0.1758	0.3194	0.1602	0.404	0.2442
AC060766.6	0	0.0872	0	0.3314	0	0	0	0.1296	0	0	0.1184	0.1327	0.2586	0.2069	0	0	0	0	0.2022	0	0	0.7961	0.2577	0	0.1567	0.2156	0	0.0915	0	0	0.2769	0	0	0	0	0.1165	0.1261	0.0899	0.0963	0	0.1176	0	0	0	0	0.0957	0	0	0.1514
SOCAR	0	0	0.0819	0	0	0	0	0	0	0	0.0519	0	0	0.1814	0	0	0	0	0.0886	0	0	0.0872	0	0.0422	0.0687	0.0473	0	0	0	0	0	0	0	0	0.0581	0	0	0	0	0	0.2062	0	0	0	0	0.0419	0.0549	0	0
PRKAR1B-AS2	0	0.1802	0.0643	1.522	0	0.2941	0.58	0.2679	0.2735	0.0677	0.3262	1.0057	0	0.285	0.2223	0.1438	0.5105	0	0.2786	0.0693	0.32	0	0.2958	0.2654	0	0.4456	0.3059	0.063	0.3984	0.3453	0	0	0	0.3715	0	0.0802	0.1737	0.1857	0.2654	0.0897	0.2431	0.1487	0.2977	0	0.1741	0.4614	0	0.1614	0.1043
AC116351.1	0.2535	0.3552	0.3805	0.8501	0.2162	0.157	0.5241	1.4376	0.0898	0.2003	0.2009	0.5257	0.395	0.5385	0.2921	0.1417	0.4053	0.0788	0.5034	0.1252	0.1314	0.8783	0.3499	0.5669	0.1241	0.732	0.0377	0.145	0.1833	0.2978	0.2036	0.3171	0.4806	0.3662	0.4502	0.3559	0.2996	0.4679	0.3924	0.1621	1.0117	0.2564	0.0856	0.2025	0.0715	0.3357	0.1275	0.1325	0.1199
LINC01094	0.0432	0.1271	0.0389	0.1457	0.0442	0.0667	0.4577	0.1619	0.0184	0.0205	0.0164	0.2303	0.1884	0.4235	0.0896	0.0217	0.2571	0.1209	0.0982	0.0977	0	0.1381	0.0358	0.0669	0.1087	0.1197	0.0539	0.127	0.0562	0.0609	0.0768	0.0177	0.0737	0.1996	0.1196	0.1536	0.1575	0.106	0.0668	0.2259	0.2286	0.0374	0.075	0.0365	0.0088	0.0398	0.0261	0.0488	0.0735
AC000123.1	0.7603	1.3318	0.6419	0.6749	0.4863	0.7336	0.7502	0.7919	0.101	0.6757	0.3616	1.1149	0.7898	1.8168	0.8623	0.3187	0.7545	0.7981	0.4632	0.2303	0.1774	0.4559	1.1804	0.2943	1.3158	0.9056	0.763	1.3277	1.06	1.0526	1.9026	0.7782	0.6081	1.7847	1.0127	0.4448	0.7702	1.0295	0.5885	1.2927	1.3474	0.5768	0.8249	0.9645	0.2895	0.7306	0.9558	0.6261	0.6936
FAM66C	0.052	0.0437	0.039	0.1846	0.0319	0.0535	0.0938	0.13	0.0332	0.0657	0.089	0.0333	0.1188	0.2074	0.0539	0.0174	0.0516	0.0437	0.0507	0.0252	0.0485	0.0665	0.0861	0.0322	0.0131	0.1171	0.0371	0.0612	0.058	0.0419	0.0347	0.0213	0.0222	0.1202	0.0886	0.0973	0.0316	0.0751	0.0563	0.0653	0.1081	0.027	0.0361	0.0176	0.0528	0.016	0.0418	0	0.0379
ZNF32-AS2	0.1084	0.1898	0.0813	0.2886	0.0555	0.0465	0	0.2822	0.0576	0.2997	0.1031	0.1734	0.2251	0.6756	0.0702	0.0454	0.0538	0.2275	0.3521	0.0876	0.0506	0	0.1496	0.2936	0.1364	0.3286	0	0.0797	0.2518	0.2182	0.1808	0.1664	0	0	0.1155	0.2536	0.0549	0.1174	0	0.0567	0.3073	0.3289	0.1411	0.0917	0.1101	0.0417	0.0545	0.306	0
AC073046.3	0.0761	0.0534	0	0.2028	0.2338	0.0653	0.0859	0.3173	0	0.0602	0.2173	0.1624	0.0791	0	0.0987	0.0638	0	0	0.1237	0	0	0	0.1576	0.1179	0	0.066	0.4076	0.056	0	0	0.1694	0	0	0	0.0811	0	0	0	0	0.0797	0.072	0.066	0.1322	0.0644	0	0.1756	0	0	0
AC078795.1	0	0.0219	0.0351	0.0554	0	0.0535	0.0352	0.0325	0.0332	0.037	0	0	0.0486	0.1167	0.0202	0.0131	0.0929	0.0437	0.0507	0.063	0	0	0.0754	0.0845	0.0786	0.0405	0.0557	0.0459	0.0145	0.1257	0.0868	0.016	0.0333	0.0451	0.0998	0.0292	0.0158	0.0676	0.0121	0.0653	0.0295	0.0406	0.0406	0.1847	0.0475	0.012	0.0628	0.0147	0
AF131215.5	0.2023	0.2481	0.1898	0.5837	0.1553	0.1301	0.4563	0.7639	0.0807	0.1199	0.1924	0.2158	0.2364	0.6096	0.3278	0.3393	0.3012	0.2832	0.2054	0.2452	0	0.4044	0.2618	0.4111	0.4138	0.6573	0.2482	0.2417	0.3291	0.1019	0.2813	0.1035	0.2697	0.2557	0.4582	0.3788	0.3075	0.2557	0.5481	0.344	0.6693	0.1535	0.1756	0.2353	0.0514	0.1361	0.2289	0.0714	0.0615
Z69733.1	0	0.0178	0	0.045	0	0	0.0572	0.132	0	0	0	0.1081	0.0263	0.0632	0.0986	0.0212	0.0252	0.0709	0.1647	0.0205	0	0	0	0	0.0638	0.0439	0	0.0373	0.1413	0	0.0282	0	0.1081	0	0	0.0237	0.0513	0.0549	0	0	0.0719	0	0.022	0.0214	0.0257	0.0974	0.0255	0	0
AP003392.1	0	0.2628	0.1407	0.6659	0	0.3217	0.5287	0.293	0.0997	0.2222	0.2675	0.1	0.1948	1.7145	0.2431	0.5503	0.3722	0.7874	0.914	0.2273	0	0.2999	0.5823	0.1452	0.5901	0.6498	0.5019	0.4826	0.3486	0.6609	0.5214	0.3839	0.5999	0	1.199	0.0878	0.4749	0.5417	0.3629	1.4716	0.2659	0.0813	0.6511	0.2379	0.0952	0.5046	0.6601	0.2647	0
SMARCA5-AS1	0.2595	0.3272	0.0779	0.3685	0	0.267	0.117	0.2162	0	0.082	0	0.1107	0	0.1294	0.2691	0.0435	0.206	0.0726	0.5059	0	0	0.083	0.1432	0.2812	0.3266	0.2248	0.0926	0.5723	0	0.2612	0.0577	0.0531	0	0	0.2212	0.0971	0.2629	0.5247	0.2008	0.3258	0.1471	0.045	0.1802	0.0439	0.1581	0.0399	0	0.0977	0
AP003065.1	0.352	0.0822	0.3521	0.4686	0.06	0.2012	0.463	0.7332	0	0.2317	0.0558	0.5005	1.0359	1.0726	0.4562	0.0492	0.7568	0.1642	0.2859	0.3791	0.0547	0.2814	0.3238	0.7719	0.443	0.9147	0.314	0.647	0.5452	0.2362	0.8481	0.06	0.2502	0	0.6251	0.4393	0.0594	0.3813	0.227	0.4296	1.1089	0.4577	0.6619	0.4465	0	0.1804	0.295	0.4416	0
ACAP2-IT1	0.0711	0	0	0	0.1455	0.061	0.1603	0.074	0.1511	0	0	0.0758	0.0738	0.6498	0	0.0596	0	0	0.1155	0	0.1326	0.2273	0.1471	0.055	0	0.0616	0	0.1045	0	0.0716	0.1581	0	0.3032	0	0.1515	0.1996	0.288	0.154	0.33	0.1487	0.1344	0.1849	0	0.0601	0	0	0.143	0	0
LINC00339	0.0782	0.0822	0.0489	0.0925	0	0.0335	0.1175	0.095	0.0139	0.0515	0.0248	0.1528	0.1489	0.2166	0.0507	0.0437	0.0646	0.1459	0.127	0.0421	0.0122	0.1458	0.045	0.1815	0.1312	0.1354	0.093	0.0383	0.0969	0.0262	0.3478	0.08	0.1945	0.0188	0.0972	0.0976	0.0792	0.1317	0.0403	0.2181	0.1478	0.1243	0.0905	0.0881	0.0662	0.0801	0.0524	0.0981	0.0317
FGD5-AS1	22.392	27.6372	17.2235	37.5259	23.1686	20.8741	37.8254	32.4358	16.8182	19.6412	16.9054	29.7457	25.8154	42.5903	24.9241	28.4292	30.3296	28.5332	40.7628	23.301	10.284	42.8394	33.2749	27.5385	23.9983	31.1501	15.729	29.0578	26.6483	24.6206	32.5542	20.5557	22.7941	31.0419	33.488	43.9544	29.7959	40.7335	25.6468	35.5059	44.4479	21.7196	25.2656	16.9683	19.333	18.4052	24.4501	21.0016	13.3922
KANSL1L-AS1	0.1015	0.0996	0.0762	0.1261	0.0831	0	0.0687	0.0423	0.0647	0.1122	0.1158	0.0866	0.0843	0.4049	0.0526	0.1362	0.1007	0.0284	0.033	0.082	0	0	0.1261	0.11	0.0766	0.1055	0.1086	0.0746	0.2641	0.1022	0.1806	0.0416	0.2597	0.1173	0.1947	0.114	0	0.1612	0.0786	0.1487	0.1151	0.0704	0.0881	0.1717	0.0618	0.0624	0.0408	0.0573	0.0494
AC109460.1	0.0664	0.0697	0	0.1473	0	0.0854	0.0748	0.0346	0.0353	0.0524	0	0.0708	0.0689	0.2482	0	0.0278	0.1646	0	0.1078	0.0268	0	0	0.0687	0.1027	0	0.0862	0.0296	0.0488	0.0308	0.0334	0.2214	0.034	0	0	0.0707	0	0	0.024	0	0.0694	0.1568	0	0.0288	0.1684	0.0674	0	0.0334	0.1249	0
AC073130.2	0.0535	0.0749	0.0401	0.0475	0	0	0.2412	0.1114	0.0569	0.0422	0	0	0	0.0444	0	0.0448	0	0	0	0.0432	0	0.0855	0.0369	0.1242	0	0.139	0	0.0393	0	0.0538	0.0595	0	0.1141	0	0.057	0	0	0.0386	0	0.056	0.0505	0.0464	0	0.1357	0.0543	0.0411	0.1076	0	0
AC084018.1	0.4287	0.3604	0.5147	0.761	0	0	0	1.9645	0.6381	0.5418	0.5708	1.0972	0.6234	3.2065	0.1111	0.647	1.1061	0.24	0.8357	0.277	0	0.1371	0.1775	0.8627	0.7554	0.7427	0.5354	0.3152	0.5578	0.8632	2.0024	0.702	0.9142	0	0.6395	0.7222	0.4343	0.8668	0.2654	1.3456	1.0534	0.2973	0.0744	0.58	0.2612	0.3296	0.6898	0.5648	0
CTBP1-DT	1.8876	1.7488	0.9694	3.3009	1.0782	0.9358	2.4962	2.776	1.887	2.056	1.1869	2.7754	1.7653	2.7989	1.455	1.9087	2.0288	1.5798	3.0667	1.6516	0.948	3.0284	1.4063	1.3106	1.7444	2.5261	1.4936	1.6783	0.5945	1.4838	2.8527	1.9512	1.9393	1.5672	2.5126	2.5768	1.747	1.6712	2.8539	2.6246	2.4421	1.555	1.5513	1.6706	1.3055	1.3692	1.1731	1.2925	1.2967
EIF3J-DT	1.6191	1.1045	0.81	1.954	0.7849	0.7308	1.8577	1.7455	0.8758	1.4025	0.7024	2.5142	1.0917	2.1601	0.902	1.1789	1.1275	1.0932	1.6382	0.9638	0.4241	1.5216	1.0486	1.3961	0.858	1.8332	0.7095	0.5639	1.5708	0.6149	1.8797	0.7268	0.9087	1.313	1.1502	1.9142	0.7625	1.3334	0.9343	1.8872	1.584	1.5145	0.7889	0.7326	0.5625	0.9281	0.6713	0.8955	1.261
AC016821.1	0	0	0.0629	0	0.0343	0.0288	0.0757	0.0175	0.0714	0.0265	0.0319	0	0.0523	0.0558	0.0217	0	0	0	0.0273	0.0136	0	0	0.0116	0	0	0.0436	0.0748	0.037	0.1403	0	0	0.0515	0	0	0.0358	0	0	0.0242	0.013	0.0176	0	0	0.0728	0.0142	0.017	0	0	0.0474	0
AC015849.3	0.8039	0.4929	0.4525	0.6244	0	0.0862	0.2266	0.314	0.2137	0.4763	0.4779	0.2143	0.2088	1.921	0.2605	0.337	0.3989	0.4219	0.8163	0.1624	0.0938	0.1607	0.1387	0.6223	0.8854	1.3929	1.255	0.3694	0.7472	0.5059	1.7883	0	0.4286	0.1452	0.4283	0.3762	0.6108	0.4354	0.2333	0.6309	0.3799	0.0871	1.0467	0.5949	0.3061	0	0.8085	0.662	0.2445
AL391121.1	1.4178	1.7575	0.6274	1.9038	1.5253	5.2377	3.2793	2.6504	1.3915	0.7467	1.141	1.7446	1.1328	0.9668	2.1205	1.0059	0.8658	1.1702	1.5356	1.0279	0.5428	2.0346	1.0034	1.3506	2.242	2.1415	3.4374	3.7153	1.4191	0.8418	2.5068	1.3023	0.5427	1.2078	2.8278	1.5312	2.0991	2.3103	2.1383	2.4723	1.5806	0.5988	2.1456	0.2767	1.9934	0.8384	1.0237	0.8211	0.3979
WDFY3-AS2	0.1415	0.2828	0.1612	0.1861	0.2789	0.2113	0.26	0.6168	0.234	0.4099	0.1346	0.6036	0.2069	0.3528	0.1698	0.2988	0.2861	0.4694	0.1788	0.2964	0.2201	0.2514	0.6076	0.1785	0.2441	0.3905	0.173	0.2967	0.4384	0.1741	0.5363	0.2521	0.2124	0.5527	0.6199	0.4857	0.2973	0.2385	0.2272	0.4442	0.2576	0.6361	0.2184	0.1596	0.0852	0.2861	0.4955	0.1677	0.2231
LINC01521	0.3786	0.3006	0.0947	0.3136	0.3616	0	0.4554	0.6046	0.2415	0.2193	0.192	0.3768	0.0524	0.2727	0.229	0.2963	0.3006	0.2826	0.246	0.3059	0.0236	0.4036	0.2612	0.3907	0.3177	0.3717	0.1576	0.0928	0.1173	0.2287	0.6456	0.3358	0.4306	0.1094	0.5917	0.567	0.3068	0.237	0.4298	0.4489	0.2863	0.3501	0.2191	0.064	0.1538	0.0388	0.1269	0.19	0.0614
EBLN3P	6.0155	8.3739	4.8402	8.9367	4.4964	6.3175	7.2626	7.5312	5.2778	5.7382	5.2323	5.4581	7.4575	6.9614	5.3134	5.9452	6.3176	8.6087	7.7988	3.9799	3.6508	6.6594	9.424	7.4238	5.6653	8.5759	5.3494	5.9831	7.0637	5.4919	8.9829	5.4202	8.3038	4.6519	8.9502	10.9942	5.6109	8.1385	5.3251	8.6708	7.9962	6.3864	7.6717	4.8422	5.7953	5.2283	6.6657	4.7858	2.3479
MIR4435-2HG	0.053	0.0984	0.086	0.2225	0.1334	0.2126	0.4345	0.2611	0.0457	0.0419	0.0995	0.11	0.1324	0.2679	0.1003	0.0408	0.0981	0.0501	0.2234	0.0706	0.0094	0.0893	0.0791	0.1065	0.1154	0.1675	0.1764	0.0653	0.229	0.0678	0.0653	0.0762	0.0825	0.149	0.1969	0.0295	0.0798	0.0942	0.0942	0.0914	0.218	0.0944	0.1318	0.0521	0.1266	0.0496	0.0922	0.155	0.1638
MAP3K14-AS1	0.2086	0.206	0.1139	0.4041	0.1165	0.1627	0.5561	0.1679	0.2521	0.1948	0.1263	0.3843	0.3546	0.7961	0.1598	0.0954	0.2729	0.2124	0.2619	0.1456	0.1328	0.3336	0.2487	0.1542	0.2865	0.4765	0.5499	0.1743	0.3349	0.2387	0.1266	0.2621	0.3438	0.3288	0.2627	0.1598	0.2018	0.3835	0.1762	0.2481	0.4392	0.1233	0.2387	0.0962	0.1541	0.2114	0.1812	0.241	0.0923
LIMD1-AS1	0.0866	0.0607	0.0488	0.173	0	0.0836	0.0733	0.0902	0.0921	0.0257	0.0412	0.1155	0.0337	0.144	0.0562	0.0817	0.1397	0.0758	0.0352	0.0437	0.0303	0.0173	0.0598	0.0838	0.0409	0.0563	0.1159	0.0557	0.0604	0.0436	0.1445	0.0998	0.0924	0.0939	0.0346	0.0608	0.0439	0.0469	0.0335	0.0793	0.0205	0.0845	0.141	0.0916	0.044	0.0167	0.0436	0.051	0.0132
AL031846.2	0.1336	0.0374	0.01	0.0474	0	0.0458	0.0452	0.1948	0.0568	0.095	0.0254	0.2849	0.222	0.3664	0.0173	0.056	0.0133	0	0.2821	0.0648	0	0	0.0277	0.2378	0.0336	0.2546	0.0596	0.0589	0.1366	0.0538	0.3417	0.0547	0.2564	0	0.1566	0.1626	0	0.0965	0.0724	0.1538	0.0631	0.0811	0.1044	0.305	0.0271	0.0822	0.0537	0.0377	0.0487
AL122035.1	0.2675	0.1249	0	0.1583	0.0912	0	0.7038	0.4643	0	0.2113	0.1696	0.0951	0.2779	0.667	0	0.0748	0.177	0.3744	0	0.2161	0	0.1426	0.1846	0.069	0.3367	0.5407	0.2386	0.1311	0.4972	0.2693	0.4958	0.2738	0	0.5152	0.5701	0.0835	0.0903	0.2576	0.069	0.0933	0.3371	0.0773	0.1548	0.3016	0.1811	0.2056	0.0897	0.1678	0.2169
AC008760.1	0.2145	0	0.2682	0.2538	0	0.1839	0.2418	0.2234	0.152	0.0565	0.204	0.2287	0.5198	0.2971	0	0.1798	0.1419	0.2001	0.2323	0	0.3336	0	0.0987	0.1107	0.09	0.2477	0.1913	0.0526	0.5315	0.072	0.3975	0.0732	0.3049	0	0.2285	0	0	0.0516	0.1107	0.2244	0.4054	0	0.062	0.2418	0.363	0	0.1438	0.2691	0
AC053513.2	0.0665	0.0466	0.2992	0.177	0	0.114	0	0.1384	0.0707	0.0525	0.0632	0	0.2071	0.2209	0.0861	0	0	0.093	0.3239	0.161	0	0	0.0917	0.1543	0.0836	0.1727	0.0593	0.0977	0.1235	0.2676	0.0739	0	0.4252	0	0.2832	0.0622	0	0.048	0	0.2086	0.1256	0	0.1154	0.2248	0	0.0511	0	0.0625	0
AC145285.3	0	0	0	0.1612	0	0	0.2048	0	0	0.0717	0	0.1937	0	0	0	0	0.0901	0	0.1475	0.0734	0	0	0.0627	0.2109	0.1143	0.0787	0	0	0.422	0.2743	0.303	0	0	0.1312	0	0.255	0.184	0.0656	0.0703	0.2851	0.0858	0	0.0788	0.0768	0	0	0.1827	0.0855	0
AC009093.1	0	0.0144	0.0386	0.0365	0.0316	0.0176	0.0811	0.0428	0	0.0244	0.0489	0.011	0.0107	0.0854	0	0	0	0.0144	0.0668	0.0083	0	0.0164	0.0284	0.0318	0.0259	0.0801	0.0183	0.0604	0.0287	0.0517	0.0229	0.0105	0.0219	0.0297	0.0219	0.0289	0.0208	0.0297	0.008	0.043	0.0291	0.0178	0.0268	0	0.0209	0.0158	0.0103	0.0193	0.0125
AC010834.3	0.47	0.4025	0.2743	0.5563	0.1603	0.1344	0.4711	0.4352	0.1111	0.2888	0.298	0.3342	0.217	0.6077	0.2708	0.4817	0.6219	0.2924	0.5939	0.1688	0	0	0.3243	0.4447	0.1315	0.7691	0.1864	0.192	0.3398	0.4207	0.8132	0.2138	0.4455	0	0.5009	1.0266	0.1058	0.3395	0.2021	0.765	0.1975	0.2717	0.1813	0.1767	0.2121	0.1606	0	0.1474	0.0635
LINC00630	0.0385	0.048	0.0449	0.0721	0.0306	0.055	0.0338	0.0713	0.0136	0.0372	0.0325	0.073	0.0444	0.0924	0.0444	0.0646	0.0297	0.0718	0.0903	0.0795	0	0.0479	0.0826	0.0397	0.07	0.0815	0.0725	0.044	0.1034	0.056	0.0571	0.0306	0.0456	0.0309	0.0957	0.0561	0.0173	0.068	0.0497	0.0716	0.0728	0.026	0.078	0.0145	0.0391	0.0164	0.0817	0.0322	0
FAM13A-AS1	0.1354	0.1054	0.0602	0.1825	0.0154	0.0602	0.0565	0.0783	0.016	0.0832	0.0334	0.139	0.1406	0.4125	0.0715	0.0336	0.1244	0.1474	0.1792	0.0891	0.0468	0.016	0.0727	0.163	0.0757	0.2302	0.0895	0.059	0.1072	0.0353	0.2119	0.077	0.1711	0.0217	0.0962	0.122	0.0356	0.1122	0.0737	0.1521	0.1469	0.1174	0.1219	0.1823	0.0356	0.0848	0.0605	0.0519	0.0427
NORAD	58.3743	72.5627	49.2818	73.27	54.0807	68.4949	78.2721	83.9887	52.8752	63.9124	47.3321	56.5587	47.1862	60.5905	57.564	67.5893	51.9468	59.2048	76.3101	53.9289	30.9441	72.6969	75.6217	62.2119	62.215	75.6681	36.3512	63.308	56.1197	55.5183	82.081	52.3121	63.3812	47.637	108.867	74.9166	59.9165	79.4358	58.9045	91.1925	49.5612	62.1811	71.7256	47.6772	47.6597	41.9666	46.3346	44.9553	50.3589
CFLAR-AS1	0.0113	0.0317	0.0594	0.0703	0.0116	0.1165	0.2297	0.0589	0.0722	0.0536	0.0323	0.0603	0.1058	0.1693	0.044	0.019	0.0786	0.0792	0.0735	0.0457	0	0	0.1015	0.0525	0.0712	0.1372	0.212	0.0666	0.1262	0.0911	0.0755	0.0347	0.0483	0	0.1567	0.1483	0	0.049	0.0263	0.0947	0.0749	0.0294	0.108	0.1148	0.046	0.0522	0.0341	0.1384	0.0275
AC106820.5	0	0	0.0419	0	0	0.0478	0	0	0	0	0.0531	0.238	0.1159	0.0927	0.0723	0	0.1107	0.0781	0.1813	0.0451	0	0.0892	0	0	0.1404	0	0.0498	0	0	0	0	0	0.119	0	0.1189	0.0522	0	0.0403	0.0864	0.0584	0.0527	0.0484	0	0	0	0	0	0	0
AC087289.5	0.139	0.1299	0.1854	0.1371	0.1739	0.2252	0.1219	0.0965	0.2463	0.0732	0.2644	0.0988	0.0481	0.077	0.1201	0.0777	0.0307	0.1297	0.1757	0.0499	0.1586	0.0247	0.0533	0.1196	0.175	0.1472	0.248	0.1363	0.201	0.0311	0.2061	0.1581	0	0.0223	0.1646	0.0723	0.0782	0.1115	0.0837	0.097	0.1752	0.0268	0.1073	0.0522	0.0157	0.1187	0.233	0.0727	0.1127
AC124944.3	0.0607	0	0.091	0.0269	0	0.026	0	0.0316	0	0.0479	0	0	0	0.126	0.0393	0.0254	0.0602	0	0.0985	0.0245	0	0	0.0209	0.0939	0.1527	0.0525	0.0812	0.0446	0.0282	0.1527	0.0675	0	0.0647	0	0.1939	0.0284	0	0.0657	0.0235	0.0317	0	0	0.0263	0.1539	0	0	0	0.0571	0
AL049840.2	0.4541	0.2203	0.1835	0.6511	0.286	1.2581	0.5514	0.4366	0.26	0.1932	0.1993	0.7077	1.0885	0.8128	0.498	0.1171	0.3466	0.5377	0.6242	0.254	0	0.3351	0.2651	0.5407	0.7913	0.938	1.184	0.7191	0.8441	0.5978	1.3597	0.3575	0.8939	0.1009	0.4839	0.425	0.1769	0.3532	0.4325	1.3157	0.2311	0.4542	1.334	0.8271	0.1773	0.3759	0.808	0.6574	0.2124
AC118344.1	0.0671	0.1175	0.1007	0.0893	0	0	0.0378	0.0349	0.0357	0.106	0.0319	0.0715	0.0348	0.1394	0	0	0	0.0469	0.109	0.0813	0	0	0.0694	0.2337	0.1267	0.1162	0.0898	0.0493	0.1247	0.0675	0.2238	0.103	0.0715	0	0.143	0.1256	0	0	0.026	0.2106	0.1585	0.0291	0.1456	0.2269	0	0.0516	0	0.0316	0.0408
AC004771.2	0	0.2494	0	0.237	0	0	0.1004	0	0	0	0	0	0	0.2219	0.2307	0.0746	0.0883	0	0.1446	0	0	0.1423	0.2457	0.1378	0.112	0.2313	0	0	0	0	0.099	0.0911	0.1898	0	0	0.0833	0.0902	0.2571	0.2755	0.1862	0.0841	0.0772	0.1545	0	0	0	0	0	0
AC108010.1	0.4108	0.5535	0.166	0.1683	0.1617	0.3252	0.3207	0.4278	0.1008	0.1498	0.0902	0.2022	0.5252	0.7353	0.3277	0.159	0.2195	0.2653	0.462	0.2553	0.0295	0.5053	0.327	0.3913	0.3182	0.4106	0.4228	0.2788	0.2349	0.5408	0.4217	0.2911	0.5391	0.1826	0.5724	0.5324	0.3521	0.4108	0.3424	0.4959	0.4779	0.2192	0.8502	0.5077	0.1283	0.0972	0.2542	0.0595	0
THAP9-AS1	3.2121	5.0247	1.9417	4.7025	3.0133	4.9165	4.6154	7.3649	2.5258	3.498	2.0366	6.5774	3.8347	5.6174	2.6167	3.245	3.6414	2.4038	3.8052	2.9463	1.249	2.5503	2.7089	1.5366	2.8216	3.4782	2.9847	2.3125	7.9196	4.2671	4.5524	1.8493	3.4728	3.3833	2.2224	3.6642	0.5875	3.238	3.1594	3.7576	4.4169	1.6535	2.4589	1.245	3.1825	2.8638	4.1951	3.1593	1.7092
AC108463.2	0.119	0.0834	0	0.1057	0	0.1021	0	0.124	0	0	0	0.1269	0	0	0	0	0	0	0.1934	0	0	0	0	0	0	0.1031	0	0	0	0	0.1324	0	0	0	0.1268	0.1114	0.1206	0.086	0.0921	0.2491	0.1125	0.2064	0	0.1007	0	0	0	0	0
AC008906.1	0.049	0.7895	0.0735	0.6088	0.3008	0.3361	0.6629	0.4592	0.6251	0.4644	0.5125	0.5225	0.3053	1.2622	0.127	0.534	0.0972	0.2057	0.5572	0.4354	0.0457	0.1567	0.3042	0.6446	0.555	0.6366	0.437	0.4322	0.9562	0.3453	0.4904	0.1504	1.1493	0.2123	0.6787	0.4586	0.3474	0.5307	0.1517	0.5639	0.8335	0.2973	0.2977	0.58	0.1492	0.452	0.6405	0.5994	0
AL442067.3	0.0415	0.0727	0.0623	0.1843	0.0319	0.0356	0.0702	0.0432	0.0662	0.0574	0.0395	0.0775	0.0863	0.1208	0.0673	0.1132	0.0824	0.1017	0.1181	0.0503	0	0.0332	0.0215	0.0643	0.0784	0.1169	0.0278	0.0458	0.0868	0.0418	0.1385	0.0319	0.1107	0.045	0.0442	0.0583	0.0421	0.0675	0.0482	0.1195	0.0392	0.108	0.0541	0.0615	0.0422	0.0319	0.0104	0.0391	0.0126
AC008764.2	1.4347	0.5483	0.5872	1.505	0.1335	0	1.0295	2.0377	0.2773	1.1334	0.4962	3.4773	0.6774	3.5772	1.0144	0.9842	0.6472	0.9127	1.0595	2.4234	0	0.6257	0.27	1.5143	1.8057	1.6948	0.8144	0.7672	0.9698	0.1313	4.6419	0	0.5563	0.7536	3.7525	1.0987	0.5285	1.978	0.4038	3.0022	1.1095	1.2438	0.6792	1.3236	0.1324	0.5013	0.6559	0.7365	0
SEC61G-DT	0.0339	0	0	0	0	0	0.0382	0	0.036	0.107	0	0.0361	0	0	0	0.0568	0	0	0.055	0	0.0948	0	0.0234	0	0	0	0.0302	0	0.0315	0	0.0377	0	0	0	0.0361	0	0	0.0245	0	0	0	0.0587	0	0	0	0	0	0	0.0412
SSBP3-AS1	0.0187	0.1179	0.1262	0.1991	0.0765	0.0962	0.1264	0	0	0.1034	0.0889	0.1794	0.1747	0.1398	0.1938	0.0784	0	0.0785	0.4251	0.0302	0	0.1195	0.0387	0.2315	0.1411	0.1295	0.2334	0.0687	0.2432	0.3011	0.1871	0.1722	0.0399	0.081	0.0797	0.2974	0.0757	0.1485	0.0434	0.2738	0.0883	0.0648	0.8597	0.2371	0.2467	0.0575	0.3383	0.1759	0.0227
AL353748.3	0.1768	0.2271	0.1437	0.4054	0.1658	0.1642	0.1993	0.3836	0.0783	0.1397	0.1121	0.11	0.1683	0.3795	0.0955	0.2964	0.0292	0.2268	0.2393	0.1547	0.11	0.6596	0.1728	0.1368	0.1854	0.2297	0.2365	0.2058	0.1369	0.1483	0.1966	0.0452	0.2199	0.2128	0.4395	0.455	0.3134	0.3085	0.4903	0.3853	0.181	0.1277	0.2685	0.0747	0.0898	0.1019	0.1037	0.1802	0.0717
WARS2-AS1	0.1881	0.1168	0.1316	0.4403	0.0788	0.1467	0.4195	0.2939	0.1364	0.2601	0.1301	0.5335	0.2621	0.494	0.2383	0.2079	0.2079	0.1676	0.396	0.2625	0.0519	0.2325	0.0944	0.3177	0.1937	0.4889	0.1488	0.1163	0.3497	0.1765	0.4565	0.1313	0.2006	0.2347	0.4784	0.3602	0.1256	0.4292	0.2813	0.4474	0.3556	0.278	0.2264	0.2531	0.1433	0.1118	0.1763	0.1408	0.182
AL031709.1	0.1127	0	0	0.3002	0	0	0.2542	0.3523	0	0.1781	0	0	0.1171	0	0.1461	0.0945	0.1119	0.1578	0	0.0911	0	0	0.0778	0.0873	0	0.293	0	0	0.4191	0	0.2508	0.1154	0	0.1628	0	0.1055	0	0.0814	0.0873	0	0.4262	0.0977	0.2936	0	0.1145	0.0867	0	0.3183	0
AL499602.1	0.5052	0.5173	0.4082	1.7591	0.2386	3.0327	2.5852	0.3238	0.3718	0.0921	0.5174	1.4504	0.4844	0.6136	0.8563	0.4561	0.4628	0.2719	0.7576	0.0942	0.5439	1.1806	1.6893	0.2105	1.2227	1.1782	0.7626	0.2571	3.5033	0.7042	0.2161	0.9148	0.0829	0.2807	0.4555	0.8002	0.1181	0.9261	0.7218	0.6505	2.7546	0.6064	0.5059	0.3615	0.2368	0.4182	0.5081	0.9508	0.4726
LINC01560	1.2916	1.042	0.793	1.1812	0.8812	0.5035	1.324	1.6306	0.8323	1.3914	0.8934	1.5443	1.8701	1.724	1.2683	1.2798	1.5148	0.7669	1.5897	1.3912	0.6574	1.6272	1.6204	1.1815	1.133	1.4918	0.7332	1.1223	1.5278	1.0639	1.5235	0.8412	1.0017	1.2438	1.7516	2.0515	0.7137	1.1871	1.1511	2.1704	1.2947	1.2555	0.7134	1.1254	0.7154	0.7221	0.9053	0.7735	0.3808
AC027288.3	0.0218	0.0458	0.0327	0.0966	0.0223	0.0187	0.1473	0.068	0	0	0.0207	0.0696	0	0.1266	0.0564	0	0	0	0.2122	0	0	0.0348	0	0.0505	0.0548	0.1697	0.0194	0.064	0.0809	0.0219	0.0484	0	0	0.0314	0.0464	0.0407	0.0441	0.1258	0.0168	0.0228	0	0.0566	0.0567	0.0368	0	0.0167	0.0219	0.041	0
AC021078.1	0.3918	0.7122	0.4432	0.9375	0.3836	0.7695	0.7748	0.4968	0.3683	0.2961	0.297	0.7509	0.9025	1.2035	0.3533	0.2809	0.5297	0.6199	0.5812	0.2248	0.0954	0.454	0.7092	0.5802	0.6718	0.7576	1.0992	0.7307	1.0872	0.6975	0.7831	0.6451	0.763	0.2953	0.6959	0.4837	0.4314	0.6152	0.334	0.9388	0.7138	0.2806	1.0252	0.6963	0.4267	0.4278	0.8909	0.6573	0.2694
LINC01772	0.136	0.0424	0.0113	0.1476	0.0928	0.0648	0.0852	0.0787	0.0643	0.0597	0.0431	0.145	0.1884	0.1884	0.1175	0.0507	0.03	0.0635	0.1473	0.1099	0.0141	0.0242	0.0521	0.0702	0.0761	0.1964	0.0674	0.1	0.1124	0.0761	0.2689	0.0464	0.0967	0.0437	0.1449	0.0424	0.0612	0.0655	0.0585	0.1107	0.0714	0.131	0.1181	0.0767	0.1228	0.0813	0.0912	0.0569	0.0735
SPAG5-AS1	0.179	0.0358	0.1151	0.193	0.0785	0.1316	0.1442	0.0533	0.1224	0.0909	0.2432	0.1364	0.1195	0.1913	0.1326	0.0965	0.0888	0.1611	0.1662	0.093	0.0955	0.1227	0.1147	0.2573	0.1288	0.1329	0.1939	0.1128	0.1189	0.1287	0.128	0.1571	0.2182	0.1108	0.1771	0.1197	0.2332	0.1016	0.1485	0.1338	0.133	0.1441	0.1887	0.1406	0.1169	0.1278	0.2444	0.1083	0.1555
AC018690.1	0.3134	0.3842	0.2939	1.1126	0.0802	0.2687	0.9717	0.8159	0.7496	0.4951	0.0745	0.4177	0.5696	1.5626	0.8124	0.1971	0.4665	0.6578	0.2545	0.1266	0.2924	0.3758	0.973	0.2425	0.6902	0.6786	0.2795	0.6912	1.2378	1.1042	0.3485	0.3207	0.6683	0.5658	1.0017	0.8066	0.3968	0.7921	0.9701	0.4918	0.9626	0.4754	0.476	0.4638	0.3182	0.4216	0.8667	0.2949	0.0953
LINC00862	0.1387	0.1069	0.0833	0.1477	0	0.1189	0.2033	0.0867	0.177	0.1315	0.0791	0.3106	0.1873	0.1268	0.0539	0.0465	0.1239	0.1359	0.1577	0.0672	0.0388	0.0665	0.1531	0.1503	0.192	0.1682	0.1732	0.0816	0.2707	0.2793	0.1697	0.0994	0.2662	0.1603	0.1182	0.2207	0.1124	0.1402	0.1181	0.1016	0.1311	0.1804	0.1204	0.0938	0.1268	0.1386	0.265	0.0653	0.1181
AC245060.6	0.0466	0.0163	0.0044	0.0517	0.0179	0	0.0197	0.0425	0.031	0.0138	0	0.0559	0.0363	0.2081	0.0302	0.0049	0.104	0.0489	0.0662	0.0141	0	0.0373	0.0161	0.0857	0.0367	0.111	0.052	0.0214	0.0704	0.0176	0.1814	0.0238	0.0621	0	0.0186	0.0436	0	0.021	0.0135	0.0366	0.0991	0.0101	0.0051	0.1084	0.0473	0	0.0117	0.0274	0.0213
AC026356.2	0.0273	0.0191	0	0.0485	0	0.0937	0.0924	0.0569	0	0	0.026	0	0.0567	0.2042	0	0	0.0271	0.1146	0.1331	0.0441	0	0.0437	0.0377	0	0.1031	0.071	0	0.1807	0.1776	0.0825	0.0304	0	0.0582	0.0394	0.0582	0.0767	0	0.0394	0.0845	0.0286	0.1032	0.0237	0.0711	0.0462	0	0.021	0.0549	0.0257	0.0332
PAXBP1-AS1	0.0572	0.1302	0.0501	0.1438	0.0878	0.045	0.1666	0.1489	0.076	0.0791	0.0997	0.1932	0.1139	0.3605	0.0556	0.0799	0.1466	0.1534	0.1162	0.1078	0.0133	0.061	0.1513	0.107	0.15	0.2106	0.1063	0.1262	0.1107	0.0912	0.1643	0.0683	0.1423	0.1446	0.2032	0.116	0.0821	0.1274	0.1107	0.1895	0.1306	0.1405	0.1738	0.0887	0.1162	0.0696	0.0911	0.0673	0.0174
AC245060.2	0	0.3279	0.0702	0	0	0	0	0	0	0	0	0.2994	0.0972	0.3111	0.1213	0	0.0929	0.262	0.152	0.0756	0	0	0.2583	0.2173	0.1178	0.0811	0.0835	0.0688	0.174	0.0942	0.9368	0.0958	0.1996	0	0.2992	0.3504	0.0948	0.1352	0	0.0979	0	0	0.0812	0.3957	0	0.0719	0	0.0881	0
DUBR	0.064	0.1233	0.0552	0.125	0.0524	0.1098	0.1371	0.1467	0.0272	0.0607	0.0944	0.1195	0.1164	0.1995	0.0581	0.0456	0.0858	0.1344	0.156	0.0879	0.009	0.087	0.1303	0.0669	0.0725	0.2107	0.0571	0.0377	0.119	0.0838	0.1175	0.0819	0.0956	0.1618	0.1773	0.0989	0.0616	0.0994	0.057	0.1507	0.0756	0.0638	0.1222	0.0487	0.0228	0.0763	0.0644	0.0964	0.0389
MKNK1-AS1	0.0775	0	0.0291	0.0688	0.0198	0	0	0.0606	0.0412	0.0153	0.0553	0.0413	0.0604	0.145	0.0503	0	0.0962	0.0814	0.0945	0	0	0.031	0.0267	0.015	0.0244	0.1343	0.0692	0.0143	0	0.039	0.1078	0.0198	0.0827	0	0.0207	0.0907	0.0196	0.028	0.03	0.0811	0.0183	0.0168	0.1682	0.082	0	0.0298	0.039	0	0.0236
LIMS1-AS1	0	0	0	0.2738	0	0	0	0	0	0	0	0.3289	0.3204	0.1709	0	0	0	0	0	0	0	0	0.0709	0.2387	0	0.0891	0.1834	0	0	0	0	0	0	0	0.1096	0	0	0	0.1591	0.2151	0	0	0.3569	0.0869	0	0	0	0	0
UBA6-AS1	0.7201	0.5849	0.5081	1.0654	0.407	0.6268	0.7958	0.8396	0.8304	0.7557	0.6576	1.2417	0.7852	1.0184	0.4969	0.6158	0.6222	0.5315	0.8207	0.5528	0.6252	0.9224	0.6922	0.6212	0.5952	0.7294	0.5593	0.5822	1.0522	0.5988	0.9205	0.506	0.8023	0.6366	0.8552	0.8887	0.4609	0.872	0.6572	0.656	0.9583	0.8852	0.4416	0.8575	0.4293	0.6583	0.4432	0.5563	0.5098
AC004596.1	0.0929	0.0651	0.0697	0.1649	0	0.0797	0.1047	0	0	0	0	0.099	0.0965	0	0	0.0779	0.1843	0	0	0.075	0	0	0	0.1438	0.5845	0.3218	0	0.0683	0	0.0935	0.2066	0	0.1981	0	0.099	0.0869	0	0.0671	0	0	0.5267	0	0.1612	0	0	0	0	0.0874	0
AC108676.1	0.0165	0.0347	0	0.0586	0	0.0283	0.0186	0.086	0.0176	0.0261	0	0.0528	0.0172	0.0549	0.0428	0.0277	0.0328	0	0.0268	0.0133	0	0.0264	0.0228	0	0.0208	0.0572	0.0295	0.0121	0	0.0499	0.0184	0.0169	0.0705	0	0.0528	0.0155	0	0.0596	0.0256	0.121	0	0.0143	0.0287	0	0	0.0254	0	0.0311	0.0402
AL035411.3	0.0548	0.0576	0.0411	0.2187	0.1121	0.047	0.1544	0	0.0291	0.0216	0.026	0.1168	0.0569	0.091	0.0355	0.1378	0.1359	0.0766	0.2224	0.1327	0.0511	0.1751	0.1323	0.0212	0.0345	0.166	0.0489	0.0403	0.1018	0.2757	0.1218	0	0	0.0791	0.2334	0.1281	0	0.1384	0.0212	0.0286	0.0776	0.0712	0.0951	0.0926	0.0834	0.0421	0.0275	0.0773	0
AC073046.1	0.503	0.3524	0.2831	1.0045	0.1287	0.5392	0.9925	0.2619	0.2674	0.1987	0	0.8046	0.1306	0.7316	0.815	0.2109	0.2496	0.176	0.8172	0.4063	0	0.8043	0.6941	0.4866	0.7913	1.1982	0.673	0.2774	0	0.1266	1.6782	0.1287	1.0727	0	1.3399	0.7062	0.6369	1.2714	0.3893	1.1841	0.2377	0.109	0.764	0.7444	0	0.29	0	0	0
AC022382.2	0.1397	0.0326	0.0699	0.062	0	0.0599	0	0.0485	0	0.0184	0	0.149	0.0484	0.329	0.0906	0.039	0.0693	0.0978	0.1135	0.0941	0	0	0.0482	0.1442	0.0879	0.1412	0.0208	0.0514	0	0.1641	0.1036	0.0238	0.149	0	0.0993	0	0.0236	0.0336	0.036	0.1705	0.022	0.0202	0.1415	0.0591	0.0709	0.0179	0.1171	0.0657	0
AC090589.3	1.0252	0.4789	0.1282	1.1375	0.1749	0.4396	1.3487	1.0678	0.4542	0.0675	0.6501	1.8222	1.5087	2.0592	0.3322	0.1433	0.7631	0.5979	0.9716	0.138	0.1595	0.1366	0.5306	1.2565	0.1075	1.4062	1.1432	1.1307	1.5087	0.8602	0.7602	0.5247	1.8221	0.2468	0.9104	0.3998	0.3462	0.8021	0.3967	0.8045	0.8883	0.4444	0.964	0.9393	0.2603	0.2627	0.6874	0.804	0
SAP30-DT	0.1352	0.1175	0.069	0.12	0.0443	0.0649	0.122	0.1183	0.092	0.1624	0.0566	0.15	0.0899	0.1843	0.0421	0.0816	0.0644	0.0606	0.1318	0.1398	0.0909	0.1038	0.1493	0.1256	0.0749	0.1499	0.1158	0.0676	0.1408	0.0762	0.1263	0.0609	0.1154	0.1406	0.1095	0.1013	0.0932	0.1211	0.067	0.1189	0.1023	0.1923	0.1362	0.1189	0.0549	0.104	0.0707	0.0814	0.0658
CTBP1-AS	0.1893	0.0531	0.161	0.112	0.0646	0.1082	0.0996	0.1183	0.1342	0.0997	0.132	0.2692	0.118	0.3356	0.1309	0.0741	0.1378	0.159	0.2665	0	0.0471	0.0404	0.0697	0.1661	0.2065	0.2296	0.2927	0.1577	0.258	0.1398	0.3369	0.2067	0.1077	0.0182	0.1479	0.2953	0.0384	0.1094	0.0684	0.2509	0.1908	0.1751	0.2191	0.2241	0.1025	0.0873	0.2919	0.2138	0
AC025917.1	0.162	0.0567	0.1216	0.3595	0	0	0.0457	0	0.0431	0.128	0.1541	0.1727	0.7151	0.5722	0.2625	0.1019	0.2411	0.2267	0.1316	0.0981	0	0.3238	0.2515	0.3134	0.1529	0.4911	0.1806	0.0893	0	0.1631	0.3603	0.1658	0.3455	0	0.2589	0.3411	0	0.1462	0.1881	0.339	0.1531	0.0351	0.246	0.3767	0.0411	0.0311	0.0407	0.1143	0
AC135050.5	0.8128	0.9492	0.3389	0.8017	0.2773	0.3098	0.9165	0.7525	0.7682	0.7848	0.4295	1.1558	0.7505	1.276	0.5853	0.9844	0.717	0.1264	0.7336	0.8755	0	0.8665	0.6232	1.0486	0.341	1.2518	0.3223	0.5976	0	1.364	1.7076	0.0924	1.3483	0	0.8661	1.268	0.0915	0.7175	0.6291	1.0394	0.3414	0.5481	0.8623	0.7638	0.5503	0.486	1.1808	0.085	0
ARAP1-AS2	0	0.0188	0.0202	0.0239	0	0.0692	0.1516	0.14	0.0286	0	0	0.0573	0	0.067	0	0.0451	0	0.0376	0	0	0.1004	0	0	0.1041	0.0677	0.0699	0.072	0.0791	0	0	0.0897	0	0.1147	0	0.1432	0.0252	0	0.0583	0	0.0563	0	0.0466	0.0233	0.0455	0	0.0413	0	0.0506	0
Z68871.1	0.2597	0.2729	0.0974	0.6147	0.2658	0.1114	0.1952	0.2705	0.1841	0.1026	0.1647	0.2308	0.2248	0.1439	0.0561	0.0363	0.2148	0.1212	0.2813	0.3497	0	0.2076	0.2987	0.2345	0.109	0.3	0.1544	0.2228	0	0.1743	0.3851	0.0443	0.2769	0.0625	0.2306	0.5672	0.2192	0.3751	0.1675	0.634	0.0818	0.1501	0.3381	0.1098	0.044	0.1664	0.1306	0.0407	0
[truncated: 375 more columns]
